# Supplementary material for: Technology-Assisted Physical Activity Interventions for Older People in Their Home-Based Environment: Scoping Review
Source: JMIR Aging. 2025 Sep 15;8:e65746. doi: 10.2196/65746 (PMC12516299; doi:10.2196/65746)
Supplement: Multimedia Appendix 5 [file aging-v8-e65746-s005.xlsx]

## Sheet: Master
										Tailoring/customisation/personalisation and training
			Health status							Participant allocation:			Supervision (prof/non-prof)		Personalization		Comparator (control group):										Social-demographic data																				Technology use assessment
Nr	Authors	Year	Population clinical condition/classification/status	Title	Study origin	Category origin	Aim/purpose	Study design	Study design (summarized from extracted data)	Ramdomly	Selectively	NO	YES	NO	Generic	Tailored	No treatment	Wait list	Usual care routine	Standard of care	Alternative intervention	Alternative modality	Optimized care:	Alternative content	No Comparator (control group)	Nr	Age, M (SD) years	Age, M	SD	group	N (N [%] of women)	N of participants	N of women	% of women	Race	% of non White/Caucasian in Mixed population	M (range) years of education. education group	Years of edication (low/middle/high)	Employment (% of participants that have job)	Economic situation (% of participants with low income in the case of Mixed population)	Residence	Co-morbidities, N	Availability of mental assesment	Availability of physical assessment	Availability of Activity assessment	Fallers	Presence technology at home	Experience with technology	Devices and services
1	Morrison et al.	2018	Diabetes	Supervised Balance Training and Wii FiteBased Exercises Lower FallsRisk in Older Adults With Type 2 Diabetes	USA - Norfolk	USA	Assess benefits of differences between 12 weeks of thrice-weekly supervised balance training and an at-home unsupervised balance activity (using the Nintendo Wii Fit and balance board system) for improving balance and reaction time and lowering falls risk in older adults with Type 2 Diabetes.	RCT	Randomised Controlled Trial; pre-/post-training comparisons	X			X	X		X					X					1	67.3 (5.3), youngest-old	67.3	5.3	youngest-old	46 (22 [47.8])	46	22	47.8							community dwelling	1	no	yes	no	mixed population
3	Zalecki et al.	2013	Parkinson's disease	Visual feedback training using Wii Fit improves balance in Parkinson´s Disease	Poland	Europe	Investigate the effectiveness of a novel visual-feedback training method using Wii Fit balance board in improving balance in patients with Parkinson Disease	pre-post test	Longitudinal (one group); pre-post test			X		X		X									X	3	68.8 (1.9), youngest-old	68.8	1.9	youngest-old	24 (7 [29.2])	24	7	29.2								1	yes	yes	yes
5	Smith, Davies & Lennox	2013		Step Training System: An ICTsolution to measure and reduce fall risk in older adults	Japan	Asia	Develope and evaluate a set top box PC solution for delivering both fall risk assessment and fall risk reduction programs into the home	feasibility study	Preliminary field test			X		X	X										X	5	youngest-old			youngest-old	7		7								community dwelling		no	no
6	Janssen, Tange, & Arends	2013		A Preliminary Study on the Effectiveness of Exergame Nintendo "Wii Fit Plus" on the Balance of Nursing Home Residents	Netherlands	Europe	Investigate the effect of playing Nintendo‘‘Wii FitPlus’’ on body balance and physical activity of nursing home residents	Non Randomised Controlled Trial	Non Randomised Controlled Trial		X		X			X	X									6	83.0 (9.7), middle-old	83.0	9.7	middle-old	16 (10 [62.5])	16	10	62.5							care home		no	no
11	Auerswald T et al.	2022	Healthy	Impact of Activity Tracker Usage in Combination with a Physical Activity Intervention on Physical and Cognitive Parameters in Healthy Adults Aged 60+: A Randomized Controlled Trial	Germany	Europe	Compare the effectiveness of two physical activity interventions primarily conducted at home (print-based or web-based vs. web-based plus the use of an activity tracker) on cognitive and physical health parameters in older adults.	RCT	Randomised Controlled Trial	X			X			X	X				X*					11	69.4 (4.1), youngest-old	69.4	4.1	youngest-old	551 (320 [58.1])	551	320	58.1							community dwelling		no	yes
12	Rodrigues et al.	2018	Healthy	Effects of Dance Exergaming on Depressive Symptoms, Fear of Falling, and Musculoskeletal Function in Fallers and Nonfallers Community-Dwelling Older Women	Brazil	South America	Evaluate the effects of a pop dance exergaming protocol on fall risk factors (depressive symptoms, fear of falling and musculoskeletal function) in community-dwelling, older female fallers and non-fallers.	Non Randomised Controlled Trial	Non Randomised Controlled Trial		X		X			X			X							12	70.2 (4.5), youngest-old	70.2	4.5	youngest-old	48 (48 [100])	48	48	100			4.9 (1-8), low/middle	low/middle			community dwelling		no	yes		yes
14	Kim, & Xiong	2022		Effectiveness and Usability of a Novel Kinect-Based Tailored Interactive Fall Intervention System for Fall Prevention in Older People: A Preliminary Study	Korea	Asia	Examination of the effectiveness and usability of the newly developed kinect-based tailored interactive fall intervention system for fall prevention in older people.	Non Randomised Controlled Trial	Non Randomised Controlled Trial	X			X			X			x							14	76.2 (5.4), middle-old	76.2	5.4	middle-old	30 (30 [100])	30	30	100							community dwelling		no	yes		mixed population
15	Dekker-van Weering et al.	2017		User Experience, Actual Use, and Effectiveness of an Information Communication Technology-Supported Home Exercise Program for Pre-Frail Older Adults	Netherlands	Europe	1) Investigate the use and user experience of the ICT-supported self-management programme when offered for independent use for older adults living at home. 2) Explore whether the intervention improved quality of life and health status of these older adults compared to those in a control group.	RCT	Randomised Controlled Trial	X				X		X	X		X							15	70.5 (3.7), youngest-old	70.5	3.7	youngest-old	36 (22 [61.1])	36	22	61.1			9 (4-15), low/middle	low/middle			community dwelling		no	yes
23	Barnason et al.	2009	Cardio-vascular	Influence of an early recovery telehealth intervention on physical activity and functioning after coronary artery bypass surgery among older adults with high disease burden	USA (Nebraska)	USA	Additional analyses of a Randomised Controlled Trial to determine if there were differences in response to an early recovery telehealth intervention among elderly patients with high disease burden in the early recovery period after coronary artery bypass surgery. The specific aims of this study were to determine if there were differences by group (intervention group or usual care group only) on: …	RCT	Randomised Controlled Trial	X				X		X			X							23	71.6 (5.1), youngest-old	71.6	5.1	youngest-old	55 (9 [16.4])	55	9	16.4	Mixed (White/Caucasian, other)	2			49		community dwelling		no	no
24	Shubert et al.	2020		Stand Tall-A Virtual Translation of the Otago Exercise Program	California	USA	(1) Describe the “Stand Tall” intervention, a virtual translation of the Otago Exercise Programme. (2) Describe Stand Tall participant characteristics and fall-related risk at baseline. (3) Identify changes in physical performance measures associated with fall risk from baseline to 8-week follow-up.	pre-post test	Longitudinal (one group); pre-post test	X			X			X		X								24	75.0 (9.1), youngest-old	75.0	9.1	youngest-old	42 (20 [47.6])	42	20	47.6	Mixed (White/Caucasian, other)	10			19		community dwelling		yes	no	yes		yes	yes	Computer/notebook/laptop/tablet, Mobile phone/smartphone
25	Vaziri et al.	2016		Exploring user experience and technology acceptance for a fall prevention system: results from a randomized clinical trial and a living lab	Germany, Spain, Australia	multi-	Testing the iStoppFalls system regarding usability, user experience and user acceptance and assessing the risk of falling with it.	RCT	Randomised Controlled Trial + Exploratory/ Qualitative Study	X				X		X			X							25	72.6 (4.0), youngest-old	72.6	4	youngest-old	60 (37 [61.7])	60	37	61.7	White/Caucasian						community dwelling		no	no
26	Far et al.	2015		The interplay of physical and social wellbeing in older adults: investigating the relationship between physical training and social interactions with virtual social environments	Italy	Europe	Assess if a virtual gym that enables virtual presence and social interaction is more motivating for training than the same virtual gym without social interaction, report on the design and evaluation of Gymcentral (training application running on tablet to allow older adults to follow a personalised home-based exercise program while being remotely assisted by a coach)	RCT	Randomised Controlled Trial	X			X			X							X			26	71.0 (5.7), youngest-old	71.0	5.7	youngest-old	37 (29 [78.4])	37	29	78.4							community dwelling		no	no	yes
28	Gschwind et al.	2015		The effect of sensor-based exercise at home on functional performance associated with fall risk in older people - a comparison of two exergame interventions	Australia	Austalia	Comparinson of feasibility and efficacy of two exergame interventions: Step-mat-training (SMT) and Microsoft-Kinect® (KIN) exergames.	RCT	Randomised Controlled Trial	X				X		X			X							28	80.9 (6.6), middle-old	80.9	6.6	middle-old	124 (82 [66.1])	124	82	66.1							community dwelling	3	no	no		mixed population
29	Pettersson B et al.	2019		Managing pieces of a personal puzzle' Older people's experiences of self-management falls prevention exercise guided by a digital program or a booklet	Sweden	Europe	Explore older people’s experiences of a self-management fall prevention exercise routine guided either by a digital program or a booklet.	qualitative study	Exploratory/ qualitative study		X			X		X							X			29	76.4, middle-old	76.4		middle-old	28 (18 [64.3])	28	18	64.3							community dwelling		no	no			yes	yes	Computer/notebook/laptop/tablet, Mobile phone/smartphone
31	Hong, Kong, & Yoon	2018		Web-Based Telepresence Exercise Program for Community-Dwelling Elderly Women With a High Risk of Falling: Randomized Controlled Trial	Republic of Korea	Asia	Develop an elderly-friendly telepresence exercise platform and to evaluate the effects of a 12-week telepresence exercise program on fall-related risk factors in community-dwelling elderly women with a high risk of falling.	RCT	Randomised Controlled Trial	X				X		X	X									31	80.0 (5.3), middle-old	80.0	5.3	middle-old	34 (34 [100])	34	34	100	Asian						community dwelling		no	yes		yes
32	Garcia et al.	2016		A Bespoke Kinect Stepping Exergame for Improving Physical and Cognitive Function in Older People: A Pilot Study	Australia	Austalia	Evaluate the feasibility and safety of using the ‘StepKinnection’ exergame to deliver unsupervised step training exercises in older people’s homes and to assess the efficacy of this intervention in improving stepping ability as well as physical and neuropsychological factors associated with falls in older people.	pre-post test	Longitudinal (one group); pre-post test			X		X	X										X	32	79.3 (8.7), middle-old	79.3	8.7	middle-old	12 (10 [83.3])	12	10	83.3					0		community dwelling		no	no
33	Yin et al.	2021		Adapting Chinese Qigong Mind-Body Exercise for Healthy Aging in Older Community-Dwelling Low-income Latino Adults: Pilot Feasibility Study	Texas	USA	Evaluate the feasibility of Function Improvement Exercises for Older Sedentary Community-Dwelling Latino Residents (FITxOlder), a Community Health Worker (CHW)-led, mobile technology-facilitated Chinese Qigong mind-body exercise program for healthy aging and explore its impact on physical and cognitive function and quality of life (QoL) in older community-dwelling low-income Latino adults.	Non Randomised Controlled Trial	Non Randomised Controlled Trial		X		X			X			X							33	74.6 (7.0), youngest-old	74.6	7	youngest-old	49 (42 [85.7])	49	42	85.7	Hispanic/Latino		9.5 (0-15), low/middle	low/middle	8	low income	community dwelling		no	yes			yes	yes	Computer/notebook/laptop/tablet
34	Jessen, & Lund	2015		Playful Home Training for Falls Prevention A pilot study using a mechatronical exergame	Denmark	Europe	Investigate how to use the interactive modular tiles (IMT) exergame in private homes of older adults to ensure that the participants got enough daily training to secure they keep their physical abilities at a level where they are at a very small risk of falling.	qualitative study	Exploratory/ qualitative study			X	X			X									X	34	81.5 (3.5), middle-old	81.5	3.5	middle-old	2 (1 [50])	2	1	50							community dwelling		no	no
36	Hawley-Hague et al.	2020		Smartphone Apps to Support Falls Rehabilitation Exercise: App Development and Usability and Acceptability Study	United Kingdom	Europe	Develop smartphone apps designed to support patients to exercise, based on psychological theory, and co-designed with health care professionals, older adults, and patients and explore whether two new smartphone-based apps designed to support adherence are usable and acceptable to health care professionals and patients when supporting a strength and balance home exercise program to prevent falls.	qualitative study	Exploratory/ qualitative study			X	X			X									X	36	77.1 (8.5), middle-old	77.1	8.5	middle-old					White/Caucasian						community dwelling		no	no		yes
37	Daly et al.	2021	Mixed population	Feasibility, Usability, and Enjoyment of a Home-Based Exercise Program Delivered via an Exercise App for Musculoskeletal Health in Community-Dwelling Older Adults: Short-term Prospective Pilot Study	Australia	Austalia	Evaluate the feasibility (retention, adherence and adverse events), usability, and enjoyment of a commercial web-based exercise prescription app (Physitrack) as a platform for exercise professionals to remotely deliver and monitor an individually tailored, home-based multicomponent exercise program (via tablet computers) for older adults living independently in the community and explore participa…	pre-post test	Longitudinal (one group); pre-post test			X		X		X									X	37	70.4 (4.2), youngest-old	70.4	4.2	youngest-old	20 (10 [50])	20	10	50	Mixed (White/Caucasian, other)	55	15.3 (10-17), middle/high	middle/high			community dwelling		no	no	yes		yes	yes	Computer/notebook/laptop/tablet, Internet connection
38	Netz et al.	2021	Frailty	Personalized Exercise Programs Based upon Remote Assessment of Motor Fitness: A Pilot Study among Healthy People Aged 65 Years and Older	Israel		Test the feasibility and effectiveness of a novel tool able to remotely assess balance, flexibility and strength using smartphone sensors (accelerometer/ gyroscope), and subsequently deliver personalised exercise programs via the smartphone.	pre-post test	Longitudinal (one group); pre-post test			X		X		X									X	38	74.7 (6.4), youngest-old	74.7	6.4	youngest-old	52 (34 [65.4])	52	34	65.4					15		community dwelling		yes	no	yes		yes	yes	Mobile phone/smartphone
39	Bao T et al.	2022	Physical impairments	Retention Effects of Long-Term Balance Training with Vibrotactile Sensory Augmentation in Healthy Older Adults	USA	USA	Understand the retention effects of balance improvements by examining the balance performance following completion of an eight-week in-home balance training program with wearable vibrotactile sensory augmentation (SA)and to understand the mechanisms underlying balance improvements by examining brain changes in processing vestibular stimulation from pre- to post-training with SA	RCT	Randomised Controlled Trial	X				X		X								X		39	75.4 (4.7), middle-old	75.4	4.7	middle-old	16 (11 [68.8])	16	11	68.8									no	no
40	Sheehy et al.	2022	Cognitive impairments	The Use of Home-Based Nonimmersive Virtual Reality to Encourage Physical and Cognitive Exercise in People With Mild Cognitive Impairment: A Feasibility Study	Canada	Canada	Determine if it is feasible and safe to use home-based VR exercise, focusing on physical and cognitive function, in individuals with MCI and obtain pilot data on a battery of physical and cognitive clinical outcome measures, administered before and after a 6-week home-based VR exercise program.	pre-post test	Longitudinal (one group); pre-post test			X		X		X									X	40	78.0, middle-old	78.0		middle-old	11 (4 [36.4])	11	4	36.4							community dwelling		no	no
41	Cavalcante et al.	2021		Exergame training-induced neuroplasticity and cognitive improvement in institutionalized older adults: A preliminary investigation	Brazil	South America	Assess the impact of a 6-week Xbox 360 Kinect exergame protocol on cognitive function and brain-derived neurotrophic factor (BDNF) levels in institutionalized older individuals	pre-post test	Longitudinal (one group); pre-post test			X	X			X									X	41	71.9 (5.7), youngest-old	71.9	5.7	youngest-old	9 (4 [44.4])	9	4	44.4							care home	5	no	yes
43	Pettersson B et al.	2021		Older adults' experiences of behavior change support in a digital fall prevention exercise program: Qualitative study framed by the self-determination theory	Sweden	Europe	Explore expressions of self-determination among community-dwelling older adults using a self-managed digital fall prevention exercise program comprising behavior change support (the Safe Step programme), which was developed in co-creation with intended users.	Mixed Method Study	Exploratory/ qualitative study		X			X	X							X				43	76.5, middle-old	76.5		middle-old	18 (9 [50])	18	9	50							community dwelling		no	no			yes	yes	Computer/notebook/laptop/tablet, Mobile phone/smartphone
44	Hosteng et al.	2021		Multilevel mHealth Intervention Increases Physical Activity of Older Adults Living in Retirement Community	USA	USA	Test the efficacy and acceptability of an 8-week multilevel mHealth intervention for increasing physical activity of older adults living in a continuing care retirement communities (CCRCs) in a phase IIa proof of concept trial	pre-post test	Longitudinal (one group); pre-post test			X		X	X										X	44	81.2 (5.5), middle-old	81.2	5.5	middle-old	54 (42 [77.8])	54	42	77.8	Mixed (White/Caucasian, other)	2	13.7 (0-15), low/middle	low/middle	0	mixed (41%)	community dwelling		no	no	yes
45	Flynn et al.	2020	Parkinson's disease	Home-based exercise monitored with telehealth is feasible and acceptable compared to centre-based exercise in Parkinson’s disease: A randomised pilot study	Australia	Austalia	Investigate the feasibility and acceptability of a home-based exercise program monitored using telehealth for people with Parkinson’s disease.	RCT	Randomised Controlled Trial	X				X		X						X				45	72.0 (6.9), youngest-old	72.0	6.9	youngest-old	40 (10 [25])	40	10	25							community dwelling		no	no
46	Delbaere K et al.	2021		E-health StandingTall balance exercise for fall prevention in older people: Results of a two year randomised controlled trial	Australia	Austalia	Test whether StandingTall, a home based, e-health balance exercise programme delivered through an app, could provide an effective, self-managed fall prevention programme for community dwelling older people.	RCT	Randomised Controlled Trial	X				X		X								X		46	77.3 (5.5), middle-old	77.3	5.5	middle-old	503 (339 [67.4])	503	339	67.4			14.5 (10-19), middle/high	middle/high			community dwelling		no	yes			yes	yes	Computer/notebook/laptop/tablet
47	Blair et al.	2021	Cancer	A home-based mobile health intervention to replace sedentary time with light physical activity in older cancer survivors: Randomized controlled pilot trial	USA	USA	Evaluate the feasibility, acceptability, and preliminary efficacy of a home-based mobile health intervention to interrupt and replace sedentary time with light physical activity (standing and stepping). The secondary objective is to examine changes in objective measures of physical activity, physical performance, and self-reported quality of life.	RCT	Randomised Controlled Trial	X				X	X			X				X				47	69.6 (4.8), youngest-old	69.6	4.8	youngest-old	54 (30 [56])	54	30	56	Mixed (White/Caucasian, other)	7	8.3, low/middle	low/middle		mixed (35%)	community dwelling	3	no	yes	yes		yes	yes	Mobile phone/smartphone
48	Schwartz et al.	2021		Staying physically active during the COVID-19 quarantine: exploring the feasibility of live, online, group training sessions among older adults	Israel		Design a live, online physical activity protocol and explore its feasibility over 8 weeks in a group of older adults	pre-post test	Longitudinal (one group); pre-post test			X	X			X									X	48	71.5 (4.0), youngest-old	71.5	4	youngest-old	31 (20 [64.5])	31	20	64.5			13.4 (6-17), low/middle/high	low/middle/high	50	mixed (25%)	community dwelling		no	no
49	Brickwood et al.	2021		Effects of Activity Tracker Use With Health Professional Support or Telephone Counseling on Maintenance of Physical Activity and Health Outcomes in Older Adults: Randomized Controlled Trial	Australia	Austalia	Investigate how newer technologies such as wearable activity trackers may assist in proving ongoing support to maintain physical activity levels and health outcomes.	RCT	Randomised Controlled Trial (three-arm)	X				X		X										49	72.3 (6.7), youngest-old	72.3	6.7	youngest-old	117 (75 [64.1])	117	75	64.1								5	no	no	yes
50	Jaarsma et al.	2020	Cardio-vascular	Effects of exergaming on exercise capacity in patients with heart failure: results of an international multicentre randomised controlled trial	Sweden, Italy, Israel, Netherlands, Germany, USA	multi-	Determine the effects of access to a home-based exergame (Nintendo Wii) in patients with heart failure (HF) on exercise capacity, self-reported physical activity and patient-reported outcome measures	RCT	Randomised Controlled Trial	x				x	x				x							50	67.0 (12.0), youngest-old	67.0	12	youngest-old	305 (175 [29])	305	175	29							community dwelling	5	no	no
51	Li F. et al.	2021		Implementing an online virtual falls prevention intervention during a public health pandemic for older adults with mild cognitive impairment: A feasibility trial	USA	USA	Evaluate the feasibility of delivering a virtual (online) falls prevention intervention for older adults with Mild Cognitive Impairment	RCT	Feasibility Study (randomised, single-blinded)	x			x		x									x		51	76.2 (6.2), middle-old	76.2	6.2	middle-old	30 (21 [72])	30	21	72	Mixed (White/Caucasian, other)	10	11.6 (0-15), low/middle/high	low/middle/high			community dwelling		no	no
52	Van den Helder et al.	2020		Blended home‐based exercise and dietary protein in community‐dwelling older adults: a cluster randomized controlled trial	Netherlands	Europe	Determine the 6 and 12 month effectiveness of blended (e‐health + coaching) home‐based exercise and a dietary protein intervention on physical performance in community‐dwelling older adults	RCT	Cluster Randomized Controlled Trial	x			x			x				x						52	72.0 (6.5), youngest-old	72.0	6.5	youngest-old	224 (158 [71])	224	158	71	Mixed (White/Caucasian, other)	4	8.4 (4-15), low/middle/high	low/middle/high			community dwelling		no	no
53	Radhakrishnan et al.	2020	Cardio-vascular	Usability Testing of a Sensor-Controlled Digital Game to Engage Older Adults with Heart Failure in Physical Activity and Weight Monitoring	USA	USA	Assess the usability of an SCDG prototype over a week of game-playing among 10 older adults with Hearth Failure (HF) in their homes.	Mixed Method Study	Pilot Study			x		x		x									X	53	66.5, youngest-old	66.5		youngest-old	10 (5 [50])	10	5	50	Mixed (Hispanic/Latino, Asian, Black/African American, White/Caucasian, other)	60	16.8 (15-19), middle/high	middle/high			community dwelling		no	no	yes			yes	Digital expirience
54	Auerswald T et al.	2020		Application of Activity Trackers among Nursing Home Residents —A Pilot and Feasibility Study on Physical Activity Behavior, Usage Behavior, Acceptance, Usability and Motivational Impact	Germany	Europe	Assess physical activity and sedentary behavior, as well as theusage behavior, usability, acceptance, and motivational impact of an applied activity tracker amongnursing home residents	feasibility study	Pilot Study			x		x	x										X	54	86.4 (9.3), oldest-old	86.4	9.3	oldest-old	22 (16 [72.7])	22	16	72.7							care home		no	no	yes
55	Middleton et al.	2020		COVID-19 pandemic and beyond: considerations and costs of telehealth exercise programs for older adults with functional impairments living at home–lessons learned from a pilot case study	USA	USA	Describe the process and cost of delivering a physical therapist–guided synchronous telehealth exercise program appropriate for older adults with functional limitations.	Case study	Pilot Case Study			x	x			x									X	55	67.0, youngest-old	67.0		youngest-old	1 (0 [0])	1	0	0	White/caucasian						community dwelling		no	no
56	Yuan et al.	2020	Parkinson's disease	Effects of interactive video-game-based exercise on balance in older adults with mild-to-moderate Parkinson's disease	Taiwan	Asia	Evaluate the effectiveness of a customized interactive video game-based (IVGB) training on balance in older adults with mild-to-moderate Parkinson’s disease (PD)	RCT	Randomised Crossover Trial	x			x			x	x									56	67.2 (7.3), youngest-old	67.2	7.3	youngest-old	24 (13 [54.2])	24	13	54.2							community dwelling		no	no
57	Mehra et al.	2020		Evaluation of a blended physical activity intervention for older adults: Mixed methods study	Netherlands	Europe	Carry out a process evaluation of the blended intervention. The objectives were to assess the long-term usability of the tablet used in the blended intervention and to explore how the tablet, in conjunction with a personal coach, supported older adults in performing home-based exercises	Mixed Method Study	Mixed Methods Study	x			x			x										57	72.0 (7.0), youngest-old	72.0	7	youngest-old	224 (181 [81])	224	181	81							community dwelling		no	no	no		yes	yes	Computer/notebook/laptop/tablet, Mobile phone/smartphone
58	Olafsdottir et al.	2020	Cardio-vascular	Feasibility of ActivABLES to promote home-based exercise and physical activity of community-dwelling stroke survivors with support from caregivers: A mixed methods study	Iceland	Europe	Investigate the feasibility of ActivABLES in terms of acceptability, demand, implementation and practicality	feasibility study	Mixed Methods Study			x	x			x									X	58	69.8 (7.3), youngest-old	69.8	7.3	youngest-old	10 (5 [50])	10	5	50							community dwelling	1	no	yes	no		yes	yes	Computer/notebook/laptop/tablet
59	Mansson et al.	2020	Mixed population	Older adults’ preferences for, adherence to and experiences of two self-management falls prevention home exercise programmes: a comparison between a digital programme and a paper booklet	Sweden	Europe	The aim was to explore the choice of programme, adherence, and self-reported experiences comparing two exercise programmes–a digital programme and a paper booklet	feasibility study	Pilot Study		x			x	x							x				59	77.0 (4.0), middle-old	77.0	4	middle-old	67 (48 [72])	67	48	72			11.5 (9-17), middle/high	middle/high			community dwelling	9	no	yes	yes		yes	yes	Computer/notebook/laptop/tablet, Mobile phone/smartphone
60	Simpson et al.	2020	Cardio-vascular	Connecting patients and therapists remotely using technology is feasible and facilitates exercise adherence after stroke	Australia	Austalia	Investigate the feasibility (design, recruitment, number of withdrawals, adherence, safety,system function, participant satisfaction) of delivering a four-week remotely prescribed functionalexercise program using a tablet, app, and sensorsystem and provide an estimate of the effect ofthe intervention on functional outcomes in people after stroke.	pre-post test	Single group pre-post pilot study			x		x		x									X	60	73.6 (9.9), youngest-old	73.6	9.9	youngest-old	10 (5 [50])	10	5	50							community dwelling		no	yes	no
61	Adcock et al.	2020	Healthy	Effects of an In-home Multicomponent Exergame Training on Physical Functions, Cognition, and Brain Volume of Older Adults: A Randomized Controlled Trial	Switzerland	Europe	Assess the effects of an in-home multicomponent exergame training on physical and cognitive functions and brain volume of older adults compared to a usual care control group.	RCT	Randomised Controlled Trial	x				x	x		x									61	73.9 (5.7), middle-old	73.9	5.7	middle-old	31 (16 [51.6])	31	16	51.6			13.9 (9-17), middle/high	middle/high			community dwelling		no	yes	no	yes
62	Jennings et al.	2020	Healthy	Rapid Transition to Telehealth Group Exercise and Functional Assessments in Response to COVID-19	USA	USA	Describe rapid transition of the Gerofit facility-based group exercise program to telehealth delivery	Experimental Study	No information (n.a.)			x		x		x									X	62	74.0 (6.7), youngest-old	74.0	6.7	youngest-old	308 (34 [11])	308	34	11	Mixed (White/Caucasian, other)	45					community dwelling		no	yes	no
63	Lee BJ et al.	2020	Cancer	Smartphone Application Versus Pedometer to Promote Physical Activity in Prostate Cancer Patients	South Korea	Asia	Compare the effectiveness of smartphone-based and conventional pedometer-based exercise monitoring systems in promoting home exercise among prostate cancer patients. We also compared changes in physical function between groups.	RCT	Randomised Controlled Trial	x				x		x						X				63	69.4 (7.5), youngest-old	69.4	7.5	youngest-old	100	100											no	yes	yes
64	Villumsen et al.	2019	Cancer	Home-based exergaming was safe and significantly improved 6-min walking distance in patients with prostate cancer: a single-blinded randomised controlled trial	Denmark	Europe	Explore the effects of 12 weeks of unsupervised home-based‘exergaming’(i.e., technology-driven exercise) comparedto usual care on physical function, body composition, quality of life (QoL), and fatigue in patients with prostate cancer onandrogen-deprivation therapy (ADT	RCT	Randomised Controlled Trial	x				x		x		x								64	68.7 (4.5), youngest-old	68.7	4.5	youngest-old	46 (0 [0])	46	0	0			15.0 (10-18), middle/high	middle/high			community dwelling	1	no	yes	yes
65	Golsteijn et al.	2018	Cancer	Short-term efficacy of a computer-tailored physical activity intervention for prostate and colorectal cancer patients and survivors: A randomized controlled trial	Netherlands	Europe	Evaluate the efficacy of the OncoActive intervention at 3 months (during the intervention) and at 6 months (2 months after the intervention ended)	RCT	Randomised Controlled Trial	x				x		x		x								65	66.5 (7.6), youngest-old	66.5	7.6	youngest-old	478 (62 [13])	478	62	13			8.3 (4-15), low/middle	low/middle				3	no	yes	yes
66	Neumann et al.	2018		Effects of an Exergame Software for Older Adults on Fitness, Activities of Daily Living Performance, and Quality of Life	Spain and Switzerland	Europe	Evaluate the effect of training with the WeTakeCare-System on defined body functions, performance of daily activity, and quality of life in older adults after using the system. This article presents the last validation phase of the software by evaluating a measurable effect on defined body functions, the performance of daily activities, risk of falls, and the quality of life in healthy older adul…	pre-post test	Interventional study; pre- post analysis			x		x		x									x	66	70.3, youngest-old	70.3		youngest-old	33 (16 [48.5])	33	16	48.5							community dwelling		yes	yes	no
67	Duscha et al.	2018	Cardio-vascular	Effects of a 12-Week mHealth Program on Functional Capacity and Physical Activity in Patients With Peripheral Artery Disease	USA	USA	The purpose of this study was to determine the effects on functional capacity (peak VO2 and claudication onset time (COT)) and physical activity patterns (steps and minutes per day) of a 12-week mHealth intervention program using smartphones and physical activity trackers.	RCT	Randomised Controlled Trial	x				x		x			x							67	69.4 (8.4), youngest-old	69.4	8.4	youngest-old	20 (1 [5.8])	20	1	5.8	Mixed (White/Caucasian, Black/African American)	21					community dwelling	10	no	no	yes
68	Golla et al.	2018	Cardio-vascular	Home-based balance training using Wii Fit™: A pilot randomised controlled trial with mobile older stroke survivors	Germany	Europe	Investigate the feasibility of a home-based Nintendo Wii™ balance training for mobile older stroke survivors and collect information about the requirements for the design of a subsequent larger randomised controlled trial.	RCT	Pilot Randomised Controlled Trial	x			x	x		x					x					68	74.0 (8.1), youngest-old	74.0	8.1	youngest-old	11 (4 [36.4])	11	4	36.4							community dwelling		no	yes	no	no
69	Ellmers et al.	2018		Recalibrating disparities in perceived andnactual balance abilities in older adults: a mixed-methods evaluation of a novel exergaming intervention	UK	Europe	The aim in this present research is to determine if it is possible to recalibrate perceptions amongst older adults of their balance capabilities through a carefully designed, short-term exergaming intervention.	pre-post test	Longitudinal (one group); pre-post test			x		x		x									X	69	78.0 (8.2), middle-old	78.0	8.2	middle-old	26 (21 [80.8])	26	21	80.8							care home		no	yes	no
70	Song et al.	2018	Parkinson's disease	Home-based step training using videogame technology in people with Parkinson’s disease: a single-blinded randomised controlled trial	Australia	Austalia	Determine whether this exergame training programme, which requires participants to make appropriately timed step responses to visually displayed targets presented on a television screen, is also efficacious in people with Parkinson’s disease.	RCT	Randomised Controlled Trial	x			x			x	x									70	66.5 (7.0), youngest-old	66.5	7	youngest-old	60 (36 [60])	60	36	60							community dwelling		yes	yes	no	yes
71	Lauzé, Martel, & Aubertin-Leheudre	2017	Parkinson's disease	Feasibility and Effects of a Physical Activity Program Using Gerontechnology in Assisted Living Communities for Older Adults	Canada	Canada	Assess the feasibility, the acceptability, and the effects of PA intervention using gerontechnology in assisted living communities.	RCT	Randomised Controlled Trial	x			x			x	x									71	81.2 (7.2), middle-old	81.2	7.2	middle-old	32 (25 [78.1])	32	25	78.1							care home		yes	yes	yes	yes
72	Vallabhajosula, McMillion, & Freund	2017	Parkinson's disease	The effects of exergaming and treadmill training on gait, balance, and cognition in a person with Parkinson’s disease: A case study	United States	USA	Investigate the effects of a combined intervention of treadmill training and exergaming on cognition, balance, and gait in a person with PD through supervised lab sessions augmented by home-based sessions.	pre-post test	Case Study			x	x	x		x									X	72	69.0, youngest-old	69.0		youngest-old	1 (0 [0])	1	0	0					0		community dwelling	2	yes	yes	no	mixed population
73	Lewis et al.	2017		The feasibility and RE-AIM evaluation of the TAME health pilot study	USA	USA	The purpose of the current study was to determine the feasibility and acceptability of the TAME health (Testing Activity Monitors’ Effect on health) pilot intervention within the RE-AIM framework using dimension indicators. TAME health is a pragmatic, primary care-based pilot ontervention incorporating 5 A’s counseling and self-control through an activity monitor. Furthermore, the aim of this pap…	feasibility study	pilot study; mixed method	x				x	x							x				73	63.7 (5.3), youngest-old	63.7	5.3	youngest-old	40 (30 [75])	40	30	75	Mixed (Hispanic/Latino, Black/African American, White/Caucasian)	30	16.7 (14.5-19.0), middle/high	middle/high			community dwelling		yes	no	yes	mixed population
75	Geraedts et al.	2017	Frailty	A Home-Based Exercise Program Driven by Tablet Application and Mobility Monitoring for Frail Older Adults: Feasibility and Practical Implications	Netherlands	Europe	Access the feasibility and user opinion of a home-based exercise program supported by a sensor and tablet application for frail older adults.	pre-post test	Longitudinal (one group); pre-post test			x	x			x									X	75	81.0 (4.6), middle-old	81.0	4.6	middle-old	40 (25 [62.5])	40	25	62.5							community dwelling	3	no	yes	no		yes	yes	Computer/notebook/laptop/tablet
76	Baez et al.	2017	Frailty	Effects of online group exercises for older adults on physical, psychological and social wellbeing: A randomized pilot trial	Italy	Europe	Access the physical, psychological and social wellbeing outcomes of a technology-based intervention that enable online group exercises in older adults with different levels of skills.	RCT	Randomised Controlled Trial	x						x						x				76	71.0 (5.7), youngest-old	71.0	5.7	youngest-old	40 (29 [72.5])	40	29	72.5							community dwelling		no	yes	yes
77	Padala et al.	2017	Cognitive impairments	Home-Based Exercise Program Improves Balance and Fear of Falling in Community-Dwelling Older Adults with Mild Alzheimer's Disease: A Pilot Study	USA	USA	Access the effects of a Wii-Fit interactive video-game-led physical exercise program to a walking program on measures of balance in older adults with Mild Alzheimer’s Disease	RCT	Randomised Controlled Trial	x			x			x					x					77	73.0 (6.2), youngest-old	73.0	6.2	youngest-old	30 (11 [36.7])	30	11	36.7	Mixed (White/Caucasian, Black/African American)	23	11.77 (14.5-19.0), middle/high	middle/high				7	yes	no	yes
79	Szanton et al.	2016		Development of an Exergame for Urban-dwelling Older Adults With Functional Limitations: Results and Lessons Learned Limitations: Results and Lessons Learned	USA	USA	o assess safety, acceptability, and feasibility of a Wii-based exergame designed to increase disabled older adults' strength and balance.	feasibility study	A pilot study			x	x			x									X	79	73.6 (7.2), youngest-old	73.6	7.2	youngest-old	21 (16 [76])	21	16	76	Mixed (Black/African American, other)	95	11.7 (10-13.4), middle/high	middle/high		low income	community dwelling		yes	yes	yes
80	van Diest et al.	2016	Healthy	Exergames for unsupervised balance training at home: A pilot study in healthy older adults	Nederland	Europe	to examine the effects of a 6-week unsupervised home-based exergaming training program on balance performance.	pre-post test	Pilot study (single arm)			x		x	x										X	80	75.9 (7.2), middle-old	75.9	7.2	middle-old	10 (10 [50])	10	10	50					0		community dwelling		yes	yes	no
81	Yeşilyaprak et al.	2016		Comparison of the effects of virtual reality-based balance exercises and conventional exercises on balance and fall risk in older adults living in nursing homes in Turkey	Turkey	Europe	to investigate the effects of virtual reality (VR) based balance exercises on balance and fall risk in comparison to conventional balance exercises in order to provide guidance to health care professionals for fall prevention in older adults living in nursing homes in Turkey.	RCT	Randomized controlled trial	x			x		x						x					81	71.9 (4.3), youngest-old	71.9	4.3	youngest-old	18 (12 [66.7])	18	12	66.7					0		care home	4	yes	yes	no	yes
82	Fu et al.	2015	Healthy	The Effectiveness of Exergaming Training for Reducing Fall Risk and Incidence among the Frail Older Adults with a History of Falls	Hong Kong	Asia	Usage of Nintendo’s Wii Fit® balance board to determine the effectiveness of exergaming training in reducing risk and incidence of falls among the older adults with a history of falls.	RCT	Randomised Controlled Trial	x			x			x					x					82	82.4 (4.1), middle-old	82.4	4.1	middle-old	60 (39 [65])	60	39	65					0		care home	1	no	yes	no	yes
84	Schwenk, M.; Grewal, G.S.; Honarvar, B.; Schwenk, S.; Mohler, J.; Khalsa, D.S.; Najafi, B.	2014	Mixed population	Interactive balance training integrating sensor-based visual feedback of movement performance: A pilot study in older adults	USA	USA	The aim of this pilot study was to evaluate the effectiveness and user experience of a balance training program in older adults integrating data from wearable sensors into a human-computer interface designed for interactive training.	RCT	Single-blinded, randomized controlled trial study	x			x		x		x									84	84.3 (7.3), middle-old	84.3	7.3	middle-old	33 (21 [63.6])	33	21	63.6					0		care home	8	yes	yes	yes	mixed population
85	Chao YY et al.	2014	Mixed population	Exergames-based intervention for assisted living residents: a pilot study	USA	USA	To evaluate the effects of theStaying Active, Healthy Living (SAHA) program on physical function, cognition, depression, and health related QOL in Assisted Living Facilities (ALF) residents.	pre-post test	A pre-posttest, single-group design			x	x			x									X	85	86.0 (5.0), oldest-old	86.0	5	oldest-old	7 (5 [71.4])	7	5	71.4	White/Caucasian		14.8 (9.0-19.0), middle/high	middle/high			care home		yes	no	yes
86	Keogh et al.	2014		Physical and Psychosocial Function in Residential Aged Care Elders: Effect of Nintendo Wii Sports Games	Australia	Austalia	To: 1) quantitatively examine the effect of Nintendo Wii Sports(NWS) use on functional ability, physical activity and quality of life of Residental Aged Care (RAC) residents; and 2) use a semi-structured group interview approach to obtain the perceptions of RAC residents on the use of the NWS.	Mixed Method Study	mixed-methods, quasi-experimental trial		x		x			x	x									86	83.0 (8.0), middle-old	83.0	8	middle-old	34 (30 [88.2])	34	30	88.2							care home		yes	yes	yes
87	Silveira et al.	2013	Healthy	Motivating and assisting physical exercise in independently living older adults: A pilot study	Switzerland	Europe	The objective of this study is to run a Phase II pilot study with an iPad-based app (short for application) called Active Lifestyle, a software for the autonomous physical training of strength and balance for independently living elderly. We aim to investigate (i) the feasibility of assisting the autonomous, physical training of independently living elderly with the Active Lifestyle system, (ii) …	feasibility study	Pilot and feasibility study			x	x		x										X	87	77.0 (7.0), middle-old	77.0	7	middle-old	13 (7 [55])	13	7	55			5.9 (0-11), low/middle	low/middle			community dwelling		no	yes	yes	no	yes	yes	Computer/notebook/laptop/tablet, Mobile phone/smartphone, Internet connection, Digital expirience
88	Schoene et al.	2013	Healthy	A Randomized Controlled Pilot Study of Home-Based Step Training in Older People Using Videogame Technology	Australia	Austalia	To assess the feasibility and safety of unsupervised, home-based step pad training and determine the effectiveness of this intervention on stepping performance and associated fall risk in older people.	RCT	Single-blinded two-arm randomized controlled trial	x			x			x	x									88	77.9 (4.5), middle-old	77.9	4.5	middle-old	32	32									community dwelling		yes	yes	yes	mixed population
89	Agmon et al.	2011	Healthy	A pilot study of Wii Fit exergames to improve balance in older adults	USA	USA	To determine the safety and feasibility of using Nin-tendo Wii Fit exergames to improve balance in older adults.	pre-post test	quasi experimental single-group pre-post			x	x		x										X	89	84.0 (5.0), middle-old	84.0	5	middle-old	7 (4 [57.1])	7	4	57.1	Mixed (White/Caucasian, Black/African American, Asian)	29	12.7 (15-19), middle/high	middle/high	0		care home		yes	yes	yes	mixed population
91	Espay et al.	2010	Parkinson's disease	At-home training with closed-loop augmented-reality cueing device for improving gait in patients with Parkinson disease	USA	USA	To examined the efficacy of a closed- loop, accelerometer-driven, wearable, visual-auditory cueing device in 13 patients with PD with off-state gait impairment at baseline and after 2 weeks of twice daily (30 minute duration) at-home use.	Experimental Study	Due to the nature of the interven- tion, the order of the assessments was not randomized and subject blinding was unattainable (signal noise in device would have worsened gait in any control group) but comparison of conditions I (no device) and 2 (device off) served to determine whether a placebo-like response could be elicited when the device was not yet providing visual-auditory feedback. (Semi…			x				x									X	91	73.3 (11.7), youngest-old	73.3	11.7	youngest-old	13 (7 [53.9])	13	7	53.9							community dwelling		no	no	no	no
92	Hong J. et al.	2022	Obesity	Effects of smartphone mirroring-based telepresence exercise on body composition and physical function in obese older women.	Korea	Asia	to implement a mirroringbased telepresence exercise program, and to examine the effects of the program	RCT	A double-blind, parallel-group, randomized controlled trial	x			x		x							x				92	80.0 (3.5), middle-old	80.0	3.5	middle-old	29 (29 [100])	29	29	100	Asian						care home		no	yes
93	Jansons et al.	2022	Cardio-vascular	Delivery of Home-Based Exercise Interventions in Older Adults Facilitated by Amazon Alexa: A 12-week Feasibility Trial	Australia	Austalia	To evaluate the feasibility of using voice-controlled intelligent personal assistants (VIPAs) to remotely deliver and monitor an individually-tailored, home-based exercise program to older adults living independently and alone.	feasibility study	prospective single arm pilot feasibility study			x		x		x									X	93	70.3 (4.3), youngest-old	70.3	4.3	youngest-old	15 (9 [60])	15	9	60			15.3 (12-17), middle/high	middle/high	7		community dwelling		no	yes		mixed population
94	Sparrow et al.	2011		Increases in Muscle Strength and Balance Using a Resistance Training Program Administered Via a Telecommunications System in Older Adults	USA	USA	The purpose of this study was to investigate the effectiveness of an automated telemedicine intervention that provides real-time guidance and monitoring of resistance training in the home	RCT	A randomized clinical trial	x				x	x									x		94	71.0 (7.4), youngest-old	71.0	7.4	youngest-old	103 (32 [31])	103	32	31							community dwelling		no	yes
96	Aguilara et al.	2018	Healthy	Assessing dynamic postural control during exergaming in older adults: A probabilistic approach	The Netherlands	Europe	The main aim of this study is to investigate the effect of six weeks of unsupervised home-exergaming on DPC as assessed by a recently developed probabilistic model	pre-post test	a single-subject pilot study			x		x	x										X	96	79.9 (7.2), middle-old	79.9	7.2	middle-old	10 (5 [50])	10	5	50							community dwelling		no
97	Esculier et al.	2012	Parkinson's disease	Home-based Balance Training Programme Using Wii Fit with Balance Board for Parkinson’s Disease: A Pilot Study	Canada	Canada	"The goals of this pilot study were: (i) to observe through objective testing whether PD subjects’ balance and functional abilities were improved by a 6-week home-based balance training programme using the Nintendo Wii and Wii Fit game with balance board; and (ii) to compare the effects on PD subjects with a paired sample of healthy subjects"	pre-post test	pilot intervention study		x			x	x									x		97	62.6 (11.5), youngest-old	62.6	11.5	youngest-old	20 (10 [50])	20	10	50							community dwelling		yes	yes	yes
98	Wang et al.	2014	COPD	Mobile-phone-based home exercise training program decreases systemic inflammation in COPD: a pilot study	Taiwan	Asia	To investigate whether the home-based exercise training program can reduce inflammatory biomarkers in patients with COPD, twelve patients using mobile phone assistance and 14 with free walk were assessed by incremental shuttle walk test (ISWT), spirometry, strength of limb muscles, and serum C-reactive protein (CRP) and inflammatory cytokines.	RCT	RCT pilot study	x				x		x						x				98	71.7 (2.4), youngest-old	71.7	2.4	youngest-old	26 (0 [0])	26	0	0							community dwelling		no	yes	no
99	Gschwind et al.	2015	Musculoskeletal	ICT-based system to predict and prevent falls (iStoppFalls): results from an international multicenter randomized controlled trial	Australia, Germany, and Spain	multi-	The primary aims of the iStoppFalls randomized controlled trial were to assess the feasibility (exercise adherence, acceptability and safety) of the intervention program and its effectiveness on common fall risk factors	RCT	Randomized controlled trial	x				x		x					x					99					153 (93 [60.8])	153	93	60.8			11 (6-16), low/middle/high	low/middle/high				7	yes	yes	yes	mixed population	yes	yes	Computer/notebook/laptop/tablet
100	Yang et al.	2016	Parkinson's disease	Home-based virtual reality balance training and conventional balance training in Parkinson's disease: A randomized controlled trial	Taiwan	Asia	Testing if the home-based virtual reality balance training is more effective than the conventional home balance training in improving balance, walking, and quality of life in patients with Parkinson’s disease (PD)	RCT	Randomised Controlled Trial	x			x		x							x				100	74.0 (7.4), youngest-old	74.0	7.4	youngest-old	23 (9 [39.1])	23	9	39.1							community dwelling		yes	yes
101	Valenzuela et al.	2018	Mixed population	An Interactive Home-Based Cognitive-Motor Step Training Program to Reduce Fall Risk in Older Adults: Qualitative Descriptive Study of Older Adults’ Experiences and Requirements	Austalia	Austalia	(1) explore older adults’ experiences using SureStep, an interactive cognitive-motor step training program to reduce fall risk unsupervised at home; (2) explore program features that older adults found encouraged program uptake and adherence; (3) identify usability issues encountered by older adults when using the program; and (4) provide guidance for the design of a future technology-based exerc…	qualitative study	Qualitative Descriptive Study			x		x	x										X	101	81.4 (7.5), middle-old	81.4	7.5	middle-old	24 (17 [70.8])	24	17	70.8							community dwelling	4	yes	yes	yes	mixed population	yes	yes	Computer/notebook/laptop/tablet
102	Muñoz G. F. et al.	2021		A Kinect-Based Interactive System for Home-AssistedActive Aging	Spain	Europe	Experiments were intended to meet a dual purpose: to measure the degree of acceptance of the system by older people and to assess the effectiveness of the system in guiding the elderly in carrying out the exercises and measuring their physical achievement.	Experimental Study	experimental; survey questionnaire			x	x			x									X	102	youngest-old, middle-old			youngest-old, middle-old	57 (28 [49.1])	57	28	49.1							community dwelling		no	no	no
105	O’Brien et al.	2015	Mixed population	Acceptability of wristband activity trackers among community dwelling older adults	USA	USA	Evaluate the feasibility and utility of mobile wristband activity trackers for a 12-week duration of time	feasibility study	Pilot Study			x		x	x										X	105	73.5 (9.4), youngest-old	73.5	9.4	youngest-old	34 (22 [64.7])	34	22	64.7	Mixed (White/Caucasian, Black/African American)	30	11.1 (6-15), low/middle/high	low/middle/high		mixed (58%)	community dwelling	3	no	yes	yes
110	van het Reve et al.	2013	Mixed population	Tablet-based strength-balance training to motivate and improve adherence to exercise in independently living older people: a phase II preclinical exploratory trial	Switzerland	Europe	The goal was to compare 3 different home-based training programs with respect to their effect on measures of gaitquality and physical performance through planned comparisons between (1) tablet-based and brochure-based interventions, (2)individual and social motivation strategies, and (3) active and inactive participants.	pre-post test	a phase II preclinical exploratory trial.	x	x			x	x							X*		X**		110	75.0 (6.0), middle-old	75.0	6	middle-old	44 (28 [63.6])	44	28	63.6			8.32 (0-17), low/middle/high	low/middle/high			care home	9	no	yes	yes	mixed population
111	Loh et al.	2022	Cancer	A single-arm pilot study of a mobile health exercise intervention (GO-EXCAP) in older patients with myeloid neoplasms	USA	USA	To improve exercise adherence, we integrated a mobileapp with EXCAP (GO-EXCAP) and assessed its feasibility and usability in a single-arm pilotstudy among older patients with myeloid neoplasms undergoing outpatient chemotherapy.	feasibility study	a single-arm pilot trial			x		x		x									X	111	72.0 (4.9), youngest-old	72.0	4.9	youngest-old	25 (8 [32])	25	8	32	Mixed (White/Caucasian, Black/African American, Other)	8	15.0 (7-19), middle/high	middle/high			community dwelling		yes	yes	yes	mixed population
112	Barisch-Fritz et al.	2022	Cognitive impairments	ICT-Based Individualized Training of Institutionalized Individuals With Dementia. Evaluation of Usability and Trends Toward the Effectiveness of the InCoPE-App	Germany	Europe	The aim of the present study was to evaluate usability and trends toward the effectiveness of an ICT-based multidomain intervention delivered by the InCoPE-App	RCT	a cluster-randomized controlled trial	x			x			x				x						112	88.2 (5.3), oldest-old	88.2	5.3	oldest-old	13 (10 [76.9])	13	10	76.9							care home		yes	yes	no
113	Fillol et al.	2022	Mixed population	Possible Impact of a 12-Month Web- and Smartphone-Based Program to Improve Long-term Physical Activity in Patients Attending Spa Therapy: Randomized Controlled Trial	France	Europe	This study aimed to evaluate, in patients attending spa therapy, the effectiveness of an intervention combining a face-to-face coaching and, when returning home, a web- and smartphone-based PA program on the achievement of PA guidelines (PAG) 12 months after the end of spa therapy.	RCT	prospective, single-blinded randomized controlled trial (RCT)"	x				x		x			x							113	62.5 (6.7), youngest-old	62.5	6.7	youngest-old	228 (176 [77.2])	228	176	77.2			12.0 (9.0-15.0), middle/high	middle/high	33			6	yes	yes	yes
114	Swinnen N et al.	2021	Mixed population	Exergaming for people with major neurocognitive disorder: a qualitative study	Belgium	Europe	This study investigated the experiences of participation in a standing balance exergame program amongst people with major neurocognitive disorder (MNCD) within residential care settings	qualitative study	A qualitative descriptive study			x	x			x									X	114	85.0, oldest-old	85.0		oldest-old	31 (24 [77.4])	31	24	77.4							care home	6	yes	no	no
115	Li F et al.	2022	Cognitive impairments	A cognitively enhanced online Tai Ji Quan training intervention for community-dwelling older adults with mild cognitive impairment: A feasibility trial	USA	USA	This study examines the feasibility, acceptability, and safety of a newly developed cognitive‑enhancing Tai Ji Quan training intervention, delivered via remote videoconferencing, for older adults with mild cognitive impairment (MCI).	RCT	a single-blind, 3-arm, parallel design, randomized feasibility trial	x			x		x						X*			X**		115	74.6 (5.7), youngest-old	74.6	5.7	youngest-old	69 (39 [56.5])	69	39	56.5	Mixed (White/Caucasian, other)	7	10.7 (2-15), low/middle/high	low/middle/high			community dwelling	4	yes	yes	no
116	Swinnen N et al.	2021	Cognitive impairments	The efficacy of exergaming in people with major neurocognitive disorder residing in ong-term care facilities: a pilot randomizedcontrolled trial	Belgium	Europe	This pilot randomized controlled trial (RCT) explored the efficacy of a stepping exergame program on gait speed, balance, mobility, reaction time, cognitive and neuropsychiatric outcomes, quality of life, and daily life functioning in people with MNCD residing in long-term care facilities.	RCT	Pilot randomized controlled trial (RCT)	x			x			x								x		116	85.0 (6.1), oldest-old	85.0	6.1	oldest-old	45 (35 [77.8])	45	35	77.8							care home	6	yes	yes	yes
117	Babadi, & Daneshmandi	2021	Cognitive impairments	Effects of virtual reality versus conventional balance training on balance of the elderly	Iran		Comparinson between the effects of virtual reality training (VRT) and Conventional balance training (CBT) on the balance of the elderly.	RCT	This study is a prospective randomized controlled trial, with parallel groups.	x				x		x			X**		X*					117	66.9 (3.4), youngest-old	66.9	3.4	youngest-old	36 (19 [52.8])	36	19	52.8							care home		yes	yes	no
118	Zahedian-Nasab et al.	2021	Cognitive impairments	Effect of virtual reality exercises on balance and fall in elderly people with fall risk: a randomized controlled trial	Iran		Evaluate the impact of Virtual Reality (VR) exercises on balance and fear of falling among the elderly people living in the nursing homes.	pre-post test	This clinical trial with a pretest-posttest design was performed in the nursing homes	x			x		x				x							118	70.8 (7.8), youngest-old	70.8	7.8	youngest-old	60 (16 [26.7])	60	16	26.7			6.7 (0-16), low/middle/high	low/middle/high			care home		no	yes	no	yes
119	Callisaya et al.	2021	Mixed population	A novel cognitive-motor exercise program delivered via a tablet to improve mobility in older people with cognitive impairment – Standing Tall Cognition and Mobility	Australia	Austalia	The aim of this study was to examine the efficacy of a novel tablet-delivered cognitive-motor program on mobility in older people with cognitive impairment.	RCT	two-arm parallel-randomised controlled trial (RCT)	x			x			x	x									119	72.8 (7.0), youngest-old	72.8	7	youngest-old	93 (54 [58.1])	93	54	58.1	White/Caucasian		15.0 (11-20), middle/high	middle/high				7	yes	yes	yes	mixed population	no	yes	Internet connection
120	Hsu et al.	2021	Musculoskeletal	Effects of Diet Control and Telemedicine-Based Resistance Exercise Intervention on Patients with Obesity and Knee Osteoarthritis: A Randomized Control Trial.	Taiwan	Asia	This study investigated the effects of an individualized nutritional and elastic band resistance exercise intervention programdelivered by a dietitian who specializes in sportsmedicine through telemedicine and applied to older patients with obesity and knee OA.	RCT	prospective, single-center, randomized control trial.	x			x			x								X*, X**		120	65.3 (4.0), youngest-old	65.3	4	youngest-old	42 (15 [35.7])	42	15	35.7							community dwelling	2	no	yes	no
121	Cinini et al.	2021	Mixed population	Final results of the NINFA project: impact of new technologies in the daily life of elderly people	Italy	Europe	The impact of new technologies on elderly people is evaluated with respect to the three main topics faced by NINFA.	Experimental Study	experimental design			x		x		x									X	121	69.4 (3.5), youngest-old	69.4	3.5	youngest-old	302 (155 [51.3])	302	155	51.3			13.7 (5-22), low/middle/high	low/middle/high			community dwelling		yes		no		yes	yes	Computer/notebook/laptop/tablet, Internet connection
122	Duarte-Rojo et al.	2021	Mixed population	Introducing EL‐FIT (Exercise and Liver FITness): a smartphone app to prehabilitate and monitor liver transplant candidates	USA	USA	The primary aim of this study was to determine the feasibility of ESLD LT candidates using the EL-FIT app and interacting with its features. As secondary aims, we investigated the adequacy of the EL-FIT app training-level prescriptions and data transfer fidelity from the tracker to the EL-FIT app databases.	feasibility study	feasibility study			x		x		x									X	122	60. (8.0), youngest-old	60.	8	youngest-old	47 (31 [66])	47	31	66			13 (11-15), middle/high	middle/high				2	no	yes	no	mixed population	yes	yes	Computer/notebook/laptop/tablet, Mobile phone/smartphone
123	Batsis et al.	2021	Mixed population	Feasibility and acceptability of a technology-based, rural weight management intervention in older adults with obesity	USA	USA	"We designed a technology-based weight management intervention for rural older adults with obesity and evaluated its feasibility, acceptability and preliminary outcomes."	Non Randomised Controlled Trial	non-randomized, non-blinded, single-arm study			x		x		x									X	123	73.2 (3.9), youngest-old	73.2	3.9	youngest-old	53 (37 [69.8])	53	37	69.8			15.5 (11-19), middle/high	middle/high		mixed (38%)	community dwelling	10	yes	yes	yes
124	Zadro et al.	2020	Musculoskeletal	Family History Influences the Effectiveness of Home Exercise in Older People With Chronic Low Back Pain: A Secondary Analysis of a Randomized Controlled Trial	Australia	Austalia	The aim of this study is to investigate whether a family history of LBP influences patient outcomes and the effects of home-based video-game exercises for older people with chronic LBP.	RCT	RCT (secondary analysis)	x				x	x				x							124	68.3 (5.7), youngest-old	68.3	5.7	youngest-old	60 (31 [51.7])	60	31	51.7			11.48 (0-13), low/middle	low/middle	22		community dwelling	2	yes	no	yes	no
126	Wall et al.	2018	Cognitive impairments	The Enhanced Interactive Physical and Cognitive Exercise System (iPACESTM v2.0): Pilot Clinical Trial of an In-Home iPad-Based Neuro-Exergame for Mild Cognitive Impairment (MCI)	USA	USA	... to examine cognitive benefits for interactive Physical and Cognitive Exercise Study (iPACESTM v1.0) by increasing the usability of the neuro-exergame and exploring possible underlying neurobiological mechanisms"	pre-post test	quasi-experimental, within-subjects pilot clinical trial			x		x	x										X	126	82.8 (3.9), middle-old	82.8	3.9	middle-old	14 (6 [42.9])	14	6	42.9	White/Caucasian		16.6 (15-19), middle/high	middle/high			community dwelling		yes	no	no
127	Anderson-Hanley et al.	2018		The interactive Physical and Cognitive Exercise System (iPACES ™): effects of a 3-month in-home pilot clinical trial for mild cognitive impairment and caregivers	USA	USA	to examine neuropsychological and neurobiological outcomes of interactive physical and mental exercise.	pre-post test	clinical trial; quasi-experimental pilot study	x				x	x									x		127	76.1 (10.4), middle-old	76.1	10.4	middle-old	31 (18 [58.1])	31	18	58.1	White/Caucasian		16.6 (14-19), middle/high	middle/high			community dwelling		yes	no	no
128	Klompstra et al.	2017		Exergaming through the eyes of patients with heart failure: a qualitative content analysis study.	Sweden	Europe	The aim of this study was to describe the experiences of patients with chronicheart failure (HF) when using an exergame platform at home	qualitative study	A qualitative descriptive study using content analysis			x		x	x										X	128	70.0, youngest-old	70.0,		youngest-old	14 (6 [42.9])	14	6	42.9			12.79 (9-17), low/middle/high	low/middle/high			community dwelling		no	yes	no
130	Pischke et al.	2022		Web-Based Versus Print-Based Physical Activity Intervention for Community-Dwelling Older Adults:Crossover Randomized Trial	Germany	Europe	The study aim is to compare the acceptance and effectiveness of two interventions for physical activity (PA) promotion among initially inactive community-dwelling older adults =60 years in a 9-month, crossover randomized trial.	RCT	crossover randomized trial	x			x		x							x				130	68.7 (5.4), youngest-old	68.7	5.4	youngest-old	242 (135 [55.8])	242	135	55.8			low/middle/high	low/middle/high	31		community dwelling		yes	yes	yes		yes	yes	Computer/notebook/laptop/tablet, Mobile phone/smartphone, Smartwatch
134	Muñoz J. et al.	2022	Cognitive impairments	Immersive Virtual Reality Exergames for Persons Living With Dementia: User-Centered Design Study as a Multistakeholder Team During the COVID-19 Pandemic.	Canada	Canada	This research extensively explores the use of human-centered design methods that involve persons living with dementia in long-term care facilitates, exercise professionals, content developers, game designers, and researchers in the creation of VR exergames targeting physical activity promotion for persons living with dementia/MCI.	feasibility study	Conceptualization, collaborative design			x		x	x										X	134	81.3, middle-old	81.3,		middle-old	7 (6 [85.7])	7	6	85.7							care home		yes	no	no
135	Nikitina et al.	2018		Feasibility of Virtual Tablet-Based Group Exercise Among Older Adults in Siberia: Findings From Two Pilot Trials	Siberian Federal District (Russia)	Russian Federation	"The objective of this paper was to study the feasibility of home-based online group training—under different group cohesion settings—and its effects on adherence and well-being among Russian older adults. We focused particularly on the technology usability and usage and on the adherence to the training (in light of premeasures of social support, enjoyment of physical activity, and leg muscle str…	feasibility study	two pilot studies of an online exercise intervention	x			x			x										135	67.7 (6.8), youngest-old	67.7	6.8	youngest-old	60 (59 [98.3])	60	59	98.3							community dwelling		no	yes	no
137	Khor et al.	2018		Smart Balance Board to Improve Balance and Reduce Fall Risk: Pilot Study	Malaysia	Asia	The goal of this study is to evaluate the functionality and feasibility of a smart fitness balance board, FIBOD (formerly known as Innovaboard) that able to provide structure training program with visual feedback on smart device for two elderly people to be used at home.	feasibility study	Case Study			x		x	x										X	137	64.0 (4.2), youngest-old	64.0	4.2	youngest-old	2 (1 [1])	2	1	1							community dwelling		no	yes	no	no
138	Ambrens et al.	2022	healthy	Economic evaluation of the e-Health StandingTall balance exercise programme for fall prevention in people aged 70 years and over	Australia, Sydney	Austalia	The objective is to complete an economic evaluation of an e-Health balance exercise programme that reduced falls and injurious falls in community-dwelling older people compared to usual care from a health and community-care funder perspective. Design: a within-trial economic evaluation of an assessor-blinded randomised controlled trial with 2 years of follow-up.	RCT		x				x		x								x		138	77,4 (5,5), middle-old	77.4	55	middle-old	503 (339 [67.4])	503	339	67.4			14.5 (10-19), middle/high	middle/high			community dwelling		no	no	yes	mixed population
139	Adcock et al.	2019	healthy	A Pilot Study of an In-Home Multicomponent Exergame Training for Older Adults: Feasibility, Usability and Pre-Post Evaluation	Switzerland (Zurich)	Europe	to (i) evaluate thefeasibility and usability of an in-home multicomponent exergame training and (ii) exploreits effects on physical functions, cognition and cortical activity.	pre-post test	exploratory trial, Before and after a phase II study			x	x		x										X	139	74.4 (7.0), youngest-old	74.4	7	youngest-old	21 (11 [52.4])	21	11	52.4			14.1 (4-20), low/middle/high	low/middle/high			community dwelling		yes	yes	no	mixed population
140	Wu YZ et al.	2019		Effects of a hybrid intervention combining exergaming and physical therapy among older adults in a long-term care facility	Taiwan	Asia	To investigate the effects of a hybrid intervention strategy onmuscle strength, balance and walking in an older population in along-term care (LTC) facility. Additionally, to explore the reasons for physical inactivity, and the experiences and safetyof participants	pre-post test	controlled, pre–post test pilot study		x		x		x		x									140	81.5 (7.6), middle-old	81.5	7.6	middle-old	17 (5 [29.4])	17	5	29.4							care home	2	yes	yes	no	no
141	Saenz-de-Urturi & Garcia-Zapirain Soto	2016	Mixed population	Kinect-Based Virtual Game for the Elderly that Detects Incorrect Body Postures in Real Time	Spain	Europe	the aim of this research is to detect incorrect postures while the elderly are performing physical activities through a virtual 3D exergame in real time. A long term objective of the system isto encourage users to learn about their postural control.	Experimental Study	Experimental Design			x		x	x										X	141	83.6 (7.6), middle-old	83.6	7.6	middle-old	15 (10 [66.7])	15	10	66.7							care home	4	yes	no	no
142	Chao YY et al.	2015	Mixed population	Physical and psychosocial effects of Wii Fit exergames use in assisted living residents: a pilot study	USA	USA	The purpose of this study was to examine the difference in physical function, fear of falling, depression, and quality of life for Assisted Living Facilities (ALF) residents who received the Staying Active Healthy Aging (SAHA) intervention and those who only received the health education program	pre-post test	a two arm, quasi-experimental pre/post-test design	x			x		x		x									142	85.2 (6.5), oldest-old	85.2	6.5	oldest-old	32 (29 [90.6])	32	29	90.6	White/Caucasian		12.6 (10-16), middle/high	middle/high			care home	5	yes	yes	no
143	Chao YY et al.	2013	Mixed population	The feasibility of an intervention combining self-efficacy theory and Wii Fit exergames in assisted living residents: A pilot study	USA	USA	to (1) evaluate the acceptability, safety and efficacyof the program on physical function and fear of falling; and (2)evaluate how the self-efficacy theoretical-based interventioninfluenced ALF residents’confidence to continue to exercise andperceived consequence of exercise	pre-post test	a single-group pre-post design			x		x		x									X	143	86.0 (5.0), oldest-old	86.0	5	oldest-old	7 (5 [71.4])	7	5	71.4	White/Caucasian						care home		no	yes	no
144	Wu GE, & Keyes	2006	Mixed population	Group Tele-Exercise for Improving Balance in Elders	USA	USA	The purpose of this study was to assess thefeasibility of a group tele-exercise program(GTEP) designed for balance impaired eldersto improve their balance and reduce their fearof falling.	pre-post test	a single group pre-post test			x	x		x										X	144	81.0 (8.0), middle-old	81.0	8	middle-old	17 (13 [76.5])	17	13	76.5							community dwelling	3	yes	yes	no	mixed population	yes	yes	Internet connection
145	Park et al.	2022	Cognitive impairments	Remotely supervised home-based online chair yoga intervention for older adults with dementia: Feasibility study	USA	USA	to assess the feasibility of a remotely supervised online CY intervention for older adults with dementia and to explore the relationship between CY and clinical outcomes	pre-post test	one-group pretest/posttest design (baseline, mid-intervention, post-intervention)			x	x		x										X	145	80.8 (7.5), middle-old	80.8	7.5	middle-old	11 (3 [27.3])	11	3	27.3	Mixed (White/Caucasian, Black/African American)	9	15.2 (6-19), low/middle/high	low/middle/high			community dwelling		yes	yes	yes	mixed population	yes	yes	Computer/notebook/laptop/tablet, Internet connection
146	Alagumoorthi et al.	2022	Parkinson's disease	Effectiveness of Wii sports- based strategy training in reducing risk of falling, falls and improving quality of life in adults with idiopathic Parkinson's disease- a randomized comparative trial.	India		Assess the effectiveness of Wii sports-based strategy training on risk of falling, falls and quality of life in adults with idiopathic Parkinson's disease.	RCT	randomised control, parallel group, singleblinded study	x			x			x					x					146	69.1 (9.9), youngest-old	69.1	9.9	youngest-old	192 (78 [40.6])	192	78	40.6							community dwelling		no	yes	yes	yes
150	Coultas et al.	2018	Mixed population	Home-based physical activity coaching, physical activity, and health care utilization in chronic obstructive pulmonary disease chronic obstructive pulmonary disease self-management activation research trial secondary outcomes	USA	USA	To examine the effectiveness of a behavioral lifestylephysical activity intervention combined with chronic obstructivepulmonary disease self-management education to prevent high-cost health care utilization.	RCT	a two-arm randomized trial	x			x			x			x							150	70.3 (9.5), youngest-old	70.3	9.5	youngest-old	154 (78 [50.5])	154	78	50.5								4	no	no	yes
151	Goode et al.	2018	Musculoskeletal	Effects of a Home-Based Telephone-Supported Physical Activity Program for Older Adult Veterans With Chronic Low Back Pain.	USA	USA	The objective of this study was to evaluate physical activity (PA) only and PA plus cognitive-behavioral therapy for pain (CBT-P) among older adult veterans with CLBP.	RCT	a pilot randomized trial	x				x		x		x								151	70.6 (5.2), youngest-old	70.6	5.2	youngest-old	60 (4 [6.7])	60	4	6.7	Mixed ( American Indian/Alaska Native, Black/African American, White/Caucasian)	52	12.8 (11-15), middle/high	middle/high		mixed (27%)	community dwelling	2	no	yes	yes
152	Martel et al.	2018	Healthy	Comparing the effects of a home-based exercise program using a gerontechnology to a community-based group exercise program on functional capacities in older adults after a minor injury	Canada	Canada	The aim of this study was to evaluate the potential of a home-based physical activity intervention using gerontechnology in older adults who sustained minor injuries by comparing it to a traditional community-based group intervention.	RCT	prospective interventional randomized controlled trial	x				x		x			x							152	73.6 (6.8), youngest-old	73.6	6.8	youngest-old	44 (31 [70.5])	44	31	70.5			10.3 (0-23), low/middle/high	low/middle/high				5	yes	yes	yes	mixed population
153	Lauzé et al.	2018		Feasibility, Acceptability and Effects of a Home-Based Exercise Program Using a Gerontechnology on Physical Capacities After a Minor Injury in Community-Living Older Adults: A Pilot Study	Canada	Canada	To explore the feasibility, the acceptability and the effects of a home-based exercise program (HEP) using a motion capture gerontechnology in independent community-living older adults at risk of function decline	RCT	a two-arm randomized trial	x			x			x				x						153	74.6 (5.1), youngest-old	74.6	5.1	youngest-old	12 (11 [91.7])	12	11	91.7			5.8 (0-23), low/middle/high	low/middle/high			community dwelling	4	yes	yes	yes
154	Albores et al.	2013	COPD	The use of a home exercise program based on a computer system in patients with chronic obstructive pulmonary disease	USA	USA	To test the effectiveness of a home exercise program based on a user-friendly, computer system, the Nintendo Wii Fit.	pre-post test	single sample, longitudinal descriptive design			x		x	x										X	154	68.0 (10.0), youngest-old	68.0	10	youngest-old	25 (14 [56.0])	25	14	56								1	no	yes	no	no
155	Báez et al.	2016	Frailty	Online group-exercises for older adults of different physical abilities	Italy	Europe	to design and validate a virtual fitness environment (Gymcentral) aiming at keeping older adults physically and socially active.	RCT	intervention study; longitudinal (experimental/control group)	x				x		x						x				155	71.2 (5.8), youngest-old	71.2	5.8	youngest-old	36 (27 [75.0])	36	27	75									no	no	no
156	Bao T et al.	2018		Effects of long-term balance training with vibrotactile sensory augmentation among community-dwelling healthy older adults: a randomized preliminary study	USA	USA	to assess the efficacy of long-term balance training with and without sensory augmentation among community-dwelling healthy older adults	RCT	a two-arm randomized trial	x				x		x								x		156	75.6 (5.1), middle-old	75.6	5.1	middle-old	12 (8 [66.7])	12	8	66.7									no	no	no
160	Gandolfi et al.,	2017	Parkinson's disease	Virtual reality telerehabilitation for postural instability in Parkinson’s disease: a multicenter single-blind randomized controlled trial	Italy	Europe	The primary aim was to compare improvements in postural stability after remotely supervised in- home VR balance training and in-clinic sensory integration balance training (SIBT).	RCT	multisite, single-blind randomized controlled trial (RCT)	x			x			x					x					160	68.2 (8.4), youngest-old	68.2	8.4	youngest-old	76 (25 [32.9])	76	25	32.9								1	yes	no	no	yes
161	Hong J et al.	2017		Effects of home-based tele-exercise on sarcopenia among community-dwelling elderly adults: body composition and functional fitness.	Korea	Asia	This study aims to develop a form of tele-exercise that would enable real-time interactions between exercise instructors and community-dwelling elderly people and to investigate its effects on improvement of sarcopenia-related factors of body composition and functional fitness among the elderly.	RCT	Randomized, controlled trial, with a 12-week intervention period.	x			x			x			x							161	81.8 (5.0), middle-old	81.8	5	middle-old	35 (13 [37.1])	35	13	37.1							community dwelling		no	no	no
162	Irvine et al.	2013		Web-based intervention to promote physical activity by sedentary older adults: randomized controlled trial	USA	USA	This study evaluated the efficacy of a 12-week Internet intervention to help sedentary older adults over 55 years of age adopt and maintain an exercise regimen.	RCT	a randomized controlled trial on the Internet with three assessments	x				x		x						x				162	60.3 (4.9), youngest-old	60.3	4.9	youngest-old	368 (254 [69])	368	254	69	Mixed (White/Caucasian, other)	41	11.9 (0-15), low/middle/high	low/middle/high	57				no	no	no		yes	yes	Computer/notebook/laptop/tablet, Internet connection, Email
163	Klompstra, Jaarsma, & Strömberg	2014	Cardio-vascular	Exergaming to increase the exercise capacity and daily physical activity in heart failure patients: a pilot study	Sweden	Europe	The aims of the study were to assess the influence of the exergame platform Nintendo Wii on exercise capacity and daily physical activity in heart failure patients, to study factors related to exercise capacity and daily physical activity, and to assess patients’ adherence to exergaming.	pre-post test	pilot study with a pretest design			x		x	x										X	163	63.0 (14.0), youngest-old	63.0	14	youngest-old	32 (10 [31.3])	32	10	31.3			12.3 (9-17), middle/high	middle/high				1	no	yes	yes
164	Lynch et al.	2019	cancer	A randomized controlled trial of a wearable technology-based intervention for increasing moderate to vigorous physical activity and reducing sedentary behavior in breast cancer survivors: The ACTIVATE Trial	Australia, Canada	multi-	The ACTIVATE Trial examined the efficacy of an intervention (use of the Garmin Vivofit 2 activity monitor coupled with a behavioral feedback and goal-setting session and 5 telephone-delivered health coaching sessions) to increase mod- erate to vigorous physical activity (MVPA) and reduce sedentary behavior in breast cancer survivors	RCT	RCT	x				x	x			x								164	61.6 (6.4), youngest-old	61.6	6.4	youngest-old	83 (83 [100])	83	83	100					47	mixed (21,7%)	community dwelling	1.9	no	no	yes
165		2013	Mixed population	Effects of a DVD-Delivered Exercise Intervention on Physical Function in Older Adults	84 towns and cities covering an area of more than 5,000 square miles in central Illinois	USA	The current trial tested the efficacy of a novel, 6-month, home-based, DVD-delivered exercise program focusing on flexibility, balance, and toning on the physical function of older adults.	RCT	RCT	x				x	x						x					165	71.0, youngest-old	71.0,		youngest-old	307 (236 [76.9])	307	236	76.9	Mixed ( American Indian/Alaska Native, Black/African American, Asian, White/Caucasian)	3	10.0 (7-15), low/middle/high	low/middle/high		mixed (11%)	community dwelling		yes	yes	no
168	Vestergaard, Kronborg, & Puggaard	2008	Mixed population	Home-based video exercise intervention for community-dwelling frail older women: a randomized controlled trial.	Denmark	Europe	The aim of this study was to determine the effects of a home-based video exercise program on physiological performance, functional capacity and health-related quality of life.	RCT	a two-arm randomized trial	x			x			x			x							168	81.9 (3.6), middle-old	81.9	3.6	middle-old	53 (53 [100])	53	53	100							community dwelling	7	yes	yes	no
169	Weinstock et al.	2011	Diabetes	Lessened decline in physical activity and impairment of older adults with diabetes with telemedicine and pedometer use: results from the IDEATel study	USA	USA	to examine the effects of the Informatics for Diabetes Education and Telemedicine (IDEATel) telemedicine intervention and pedometer use on physical activity (PA) and impairment in older adults with diabetes.	RCT	randomised clinicatl trial	x			x			x		x								169	70.9 (6.6), youngest-old	70.9	6.6	youngest-old	1650 (1037 [62.9])	1650	1037	62.9	Mixed (White/Caucasian, Hispanic/Latino, Black/African American, other)	50	9.8 (6-14), low/middle/high	low/middle/high			community dwelling	3	no	no	yes
171	Taylor et al.	2020	Cognitive impairments	Pilot feasibility study of a home-based fall prevention exercise program (StandingTall) delivered through a tablet computer (iPad) in older people with dementia	Australia	Austalia	To assess the feasibility and safety of StandingTall—an individually tailored, progressive exercise program delivered through tablet computers—in community‐dwelling older people with dementia.	feasibility study	pilot feasibility study			x		x		x									X	171	83.0 (8.0), middle-old	83.0	8	middle-old	15 (7 [46.7])	15	7	46.7			11.0 (10-12), low/middle	low/middle			community dwelling	8	no	no	no	mixed population	yes	yes	Computer/notebook/laptop/tablet, Mobile phone/smartphone
172	Marilyn et al.	2015	COPD	An Internet-Mediated Pedometer-Based Program Improves Health-Related Quality-of-Life Domains and Daily Step Counts in COPD	United States and Puerto Rico	multi-	TO assess the efficacy of Taking Healthy Steps (THS) to improve HRQL and daily step counts i	RCT	2 arm randomised controled trial	x				x	x		x									172	66.8 (8.8), youngest-old	66.8	8.8	youngest-old	238 (7 [2.9])	238	7	2.9	Mixed (White/Caucasian, Hispanic/Latino, Black/African American, other)	9					community dwelling	1	no	no	yes	no
173	Demeyer et al.	2017	COPD	Physical activity is increased by a 12-week semiautomated telecoaching programme in patients with COPD: a multicentre randomised controlled trial.	at six centres across Europe (Leuven (Belgium), Athens (Greece), London and Edinburgh (the UK), Zurich (Switzerland) and Groningen (The Netherlands))	Europe	To investigate the effectiveness of a 12- week semiautomated telecoaching intervention on Physical Activity in patients with COPD in a multicentre European randomised controlled trial.	RCT	2 arm randomised controled trial	x			x			x			x							173	66.5 (8.0), youngest-old	66.5	8	youngest-old	343 (124 [36.2])	343	124	36.2					14		community dwelling	6	no	no	yes	no
174	Maddison et al.	2015	Cardio-vascular	A mobile phone intervention increases physical activity in people with cardiovascular disease: results from the HEART randomized controlled trial	New Zealand (Auckland)	New Zealand	To determine the effectiveness and cost-effectiveness of a mobile phone intervention to improve exercise capacity and physical activity behaviour in people with ischaemic heart disease (IHD).	RCT	randomized controlled trial	x				x		x			x							174	60.2 (9.2), youngest-old	60.2	9.2	youngest-old	171 (32 [18.7])	171	32	18.7	Mixed (White/Caucasian/other, Asian, Native Hawaiian/Pacific Islander)	23					community dwelling	3	no	no	yes	no
175	Peng et al.	2018	Cardio-vascular	Home-based telehealth exercise training program in Chinese patients with heart failure: a randomized controlled trial.	China	Asia	"The aim of the study was to examine the effects of a telehealth exercise training program on health outcomes in patients with HF. The primary outcome in this study was quality of life, which was measured by the Minnesota Living with Heart Failure Questionnaire (MLHFQ)."	RCT	A randomized controlled design with repeated measures	x				x		x			x							175	66.3 (10.5), youngest-old	66.3	10.5	youngest-old	98 (40 [40.8])	98	40	40.8			7.8 (6-13), low/middle	low/middle		mixed (60%)	community dwelling		no	no	no
176	Batsis et al.	2016	obesity	Use of a wearable activity device in rural older obese adults: a pilot study.	USA	USA	Assess the feasibility and acceptability of Fitbit for supporting behavioral change in rural, older adults with obesity.	feasibility study	pilot study			x		x	x										X	176	73.4 (4.0), youngest-old	73.4	4	youngest-old	8 (4 [50.0])	8	4	50							community dwelling	5	no	no	no
178	McDermott et al.	2018	Cardio-vascular	Effect of a Home-Based Exercise Intervention of Wearable Technology and Telephone Coaching on Walking Performance in Peripheral Artery Disease: The HONOR Randomized Clinical Trial.	USA	USA	Determine whether a home-based exercise intervention consisting ofa wearable activity monitor and telephone coaching improves walking ability over 9 monthsin patients with PAD	RCT	RCT	x				x		x			x							178	70,2 (10,4), youngest-old	70.2	104	youngest-old	200 (105 [52.5])	200	105	52.5	Mixed (Black/African American, other)	50						6	no	no	no
179	Anderson-Hanley et al.	2012		Exergaming and older adult cognition: a cluster randomized clinical trial.	USA	USA	"To test thefollowing hypotheses: (1) stationary cycling with virtual reality tours (“cybercycle”) will enhance executive function and clinical status more than traditional exercise; (2) exercise effort will explain improvement; and (3) brain-derived neurotrophic growth factor (BDNF) will increase."	RCT	Multi-site cluster randomized clinical trial (RCT)	x				x		x					x					179	78.8 (8.2), middle-old	78.8	8.2	middle-old	79 (62 [78.5])	79	62	78.5			13.7 (10-17), middle/high	middle/high			care home		no	no	no
182	Wu G et al.	2010		Comparison of Telecommunication, Community, andHome-Based Tai Chi Exercise Programs on Complianceand Effectiveness in Elders at Risk for Falls	USA	USA	To compare the adherence to and effectivenessof Tai Chi exercise program through a live, interactive,telecommunication-based exercise (Tele-ex) with that of asimilar program through a communitycenter– based exercise(Comm-ex) and a home video– based exercise (Home-ex)among community-dwelling elders who are at risk for falls	RCT	Three groups randomized controlled trial with pre-tests and posttests.	x			x		x						x					182	75.4 (7.1), middle-old	75.4	7.1	middle-old	64 (54 [84.4])	64	54	84.4							community dwelling		no	yes	no	yes
184	Jung DI, Ko, & Jeong	2015		Kinematic effect of Nintendo WiiTM sports program exercise on obstacle gait in elderly women with falling risk	korea	Asia	This study evaluated the changes in balance ability and obstacle gait after lumbar stabiliza-tion exercise and Nintendo WiiTM Sports in elderly at risk for fall	RCT	rct	x				x	x						x					184	74.1 (2.7), youngest-old	74.1	2.7	youngest-old	24 (24 [100])	24	24	100							community dwelling		no	yes	no	mixed population
185	Leskinen et al.	2021		The Effect of Consumer-based Activity Tracker Intervention on Physical Activity among Recent Retirees—An RCT Study	Finland	Europe	"The primary aim of the Enhancing Physical Activity and Healthy Aging among Recent Retirees (REACT) trial was to evaluate the effect of a 12-month consumer-based activity tracker intervention, as compared with controls not using any activity trackers, on accelerometer-measured daily total physical activity, light physical activity (LPA), and MVPA in recently retired Finnish adults."	RCT	Randomized controlled trial	X				X	X				X							185	65.2 (1.1), youngest-old	65.2	1.1	youngest-old	231 (192 [83])	231	192	83							community dwelling	1	no	no	yes
187	Muellmann et al.	2019		Effects of two web-based interventions promoting physical activity among older adults compared to a delayed intervention control group in Northwestern Germany: Results of the PROMOTE community-based intervention trial	Germany	Europe	Examine the effects of two web-based interventions on PA in adults aged 65–75 years living in Northwestern Germany compared to a delayed intervention control group (CG). 589 older adults were randomized to one of the three groups.	RCT	RCT	x				x		x	x									187	69.7 (3.3), youngest-old	69.7	3.3	youngest-old	529 (299 [56.5])	529	299	56.5			low/middle/high	low/middle/high	14		community dwelling		no	no	no
188	Elisa et al.	2020		Effects of Exergaming on Cognition and Gait in Older Adults at Risk for Falling	US	USA	The purpose of this study was to investigate the effects of an 8-week exergaming program on interrelated pathways that are contributors to falls, specifically cognition and single-task and dual-task gait characteristics, compared to an 8-week traditional physical exercise program.	RCT	A pilot quasi-experimental study; randomized controlled trials	x			x			x						x				188	77.0 (7.3), middle-old	77.0	7.3	middle-old	29 (24 [82.8])	29	24	82.8	Mixed (White/Caucasian, Black/African American, Hispanic/Latino, Multiracial)	38	14.1 (11-15), middle/high	middle/high			community dwelling		no	no	no
189	Snyder, Colvin, & Gammack	2011	Healthy	Pedometer Use Increases Daily Steps and Functional Status in Older Adults	US	USA	The purpose of our study was to evaluate the use of pedometers in motivating adults aged 65 and older to increase physical activity and measure the impact of this intervention on health outcomes of upper and lower limb functioning.	pre-post test	A prospective observational study			x		x	x										X	189	81.6 (8.6), middle-old	81.6	8.6	middle-old	36 (27 [75])	36	27	75	Mixed (White/Caucasian, Black/African American)	11					community dwelling		no	no	no
190	Uzor, & Baillie	2014		Investigating the Long-Term Use of Exergames in the Home with Elderly Fallers	UK	Europe	To investigate the effects of using exergames on adherence to a home-based falls rehabilitation programme (this was the primary objective); to determine the effects of using the exergames on functional walking and balance; to investigate the user experience, and acceptance of the exergames by elderly fallers in the home	RCT	a two-arm pilot randomized controlled trial	x				x		x					x					190	75.5, middle-old	75.5,		middle-old	17 (13 [76.5])	17	13	76.5							community dwelling		no	no	no
195	Laura et al.	2003	Musculoskeletal	A home-based pedometer-driven walking program to increase physical activity in older adults with osteoarthritis of the knee: A preliminary study.	USA	USA	To determine whether a home-based pedom-eter-driven walking program with arthritis self-managementeducation (Walk _x0002_) would increase physical activity, mus-cle strength, and functional performance in older adultswith osteoarthritis (OA) of the knee as opposed to arthritisself-management education alone	RCT	A randomized two-by-three	x			x			x	x									195	70.2 (5.8), youngest-old	70.2	5.8	youngest-old	34 (26 [76])	34	26	76	Mixed (White/Caucasian, other)	12	5.9 (0-15), low/middle/high	low/middle/high		mixed (35%)	community dwelling		no	no	no
196	Lee J et al.	2016		Effects of a Combined Exercise Program Using an iPad for Older Adults	Korea	Asia	to examine the function, health status, and efcacy e?ects of a combined exercise program using an iPad among older women in Korea, a tech-savvy country	pre-post test	a quasi-experimental, nonequivalent control group pretest-posttest design		x		x			x	x					x				196	81.23 (5.6), middle-old	81.23	5.6	middle-old	26 (26 [100])	26	26	100			6.0 (3-14), low/middle/high	low/middle/high			community dwelling	6	no	no	no
198	Jung Y et al.	2009		Games for a better life: effects of playing Wii games on the well-being of seniors in a long-term care facility	Singapore	Asia	"To examine the impact of playing Nintendo Wii games on the psychological and physical well-being of seniors in a long-term care facility"	RCT	RCT	x			x		x						x					198	youngest-old, middle-old, older-old			youngest-old, middle-old, older-old	45	45									care home		no	no	no
199	Kalpana et al.	2012	Cognitive impairments	Wii-Fit for Improving Gait and Balance in an Assisted LivingFacility: A Pilot Study	USA	USA	To determine the effects on balance and gait of a Wii-Fit program compared to a walking program in subjects with mildAlzheimer’s dementia	RCT	A prospective randomized (1 : 1) pilot study with two intervention arms	x			x			x					x					199	80.5 (7.8), middle-old	80.5	7.8	middle-old	22 (16 [72.7])	22	16	72.7	White/Caucasian		13.9, middle/high	middle/high			care home	3.2	yes	yes	yes
200	Rosenberg et al.	2010	Cognitive impairments	Exergames for sub-syndromal depression in older adults: A pilot study of a novel intervention	USA	USA	We assessed the feasibility, acceptability, and short-term efficacy and safety of a novel intervention using exergames (entertaining video games that combine game play with exercise) for subsyndromal depression in older adults.	feasibility study	pilot trial			x	x		x										X	200	78.7 (8.7), middle-old	78.7	8.7	middle-old	19 (13 [68.4])	19	13	68.4	Mixed (White/Caucasian, other)	74					community dwelling	7	no	no	no
201	Studenski et al.	2010	Healthy	Interactive video dance games for healthy older adults	USA	USA	The purpose of this study was to evaluate interest, feasibility and safety of an interactive video dance game adapted for use in healthy older adults	pre-post test	single group, pre-post design			x	x		x										X	201	80.1 (5.4), middle-old	80.1	5.4	middle-old	36 (30 [83.0])	36	30	83							community dwelling		no	yes	yes	no
203	Davis et al.	2015		Can the Otago falls prevention program be delivered by video? A feasibility study	Canada	Canada	we conducted a study to assess the feasibility of delivering the OEP via an interactive DVD (ie, OEP-DVD) in combination with monthly physical therapist phone calls to older adults in the rural community of Sechelt, British Columbia (BC), Canada. Specifically, we: (1) assessed the feasibility of delivering the revised OEP-DVD to older adults of Sechelt by monitoring selfreported walking and exerc…	pre-post test	a pre-post test study with a control group		x			x	x			x								203	79.6 (4.5), middle-old	79.6	4.5	middle-old	82 (68 [83.3])	82	68	83.3			18.1 (5-23), low/middle/high	low/middle/high			community dwelling		yes	yes	yes
[truncated: 174 more columns]
