# Supplementary material for: Technology-Assisted Physical Activity Interventions for Older People in Their Home-Based Environment: Scoping Review
Source: JMIR Aging. 2025 Sep 15;8:e65746. doi: 10.2196/65746 (PMC12516299; doi:10.2196/65746)
Supplement: Multimedia Appendix 6 [file aging-v8-e65746-s006.xlsx]

## Sheet: EXCLUDED WITH REASONS - FINAL
Title	Year	Journal	Volume	Issue	Pages	Authors	DOI	Source number	Screening phase	R1	R2	R3	ADD R1	ADD R2	IN-DEPTH Discuss	Decision	Reason
Development and Usability Assessment of a Connected Resistance Exercise Band Application for Strength-Monitoring.	2019	World academy of science, engineering and technology	13	5	340-348	Batsis JA and Boateng GG and Seo LM and Petersen CL and Fortuna KL and Wechsler EV and Peterson RJ and Cook SB and Pidgeon D and Dokko RS and Halter RJ and Kotz DF	10.5281/zenodo	1	1st	EX	EX					EXCLUDE	wrong intervention
Feasibility study of a 10-week community-based program using the WalkWithMe application on physical activity, walking, fatigue and cognition in persons with Multiple Sclerosis.	2020	Multiple sclerosis and related disorders	42		102067	Van Geel F and Geurts E and AbasÄ±yanÄ±k Z and Coninx K and Feys P	10.1016/j.msard.2020.102067	2	1st	EX	EX					EXCLUDE	wrong population
Use of a Wearable Activity Monitor in a Home-Based Exercise Intervention for Peripheral Artery Disease-Reply.	2018	JAMA	320	12	1286	McDermott MM and Spring B and Treat-Jacobson D	10.1001/jama.2018.10775	3	1st	EX	EX					EXCLUDE	wrong study design
The Effect of a Tele-Health Intervention Program on Home-Dwelling Persons with Dementia or MCI and on Their Primary Caregivers during the Stay-at-Home-Order Period in the COVID-19 Pandemic Outbreak: Evidence from Taiwan.	2022	Healthcare (Basel, Switzerland)	10	6		Lai YL and Chen WY and Hsu LY and Fu CH	10.3390/healthcare10060969	4	1st	EX	EX					EXCLUDE	wrong intervention
Examining the Delivery of a Tailored Chinese Mind-Body Exercise to Low-Income Community-Dwelling Older Latino Individuals for Healthy Aging: Feasibility and Acceptability Study.	2022	JMIR formative research	6	9	e40046	Du Y and Patel N and Hernandez A and Zamudio-Samano M and Li S and Zhang T and Fernandez R and Choi BY and Land WM and Ullevig S and Estrada Coats V and Moussavou JMM and Parra-Medina D and Yin Z	10.2196/40046	5	1st	EX	EX					EXCLUDE	wrong intervention
Design of the Park-in-Shape study: a phase II double blind randomized controlled trial evaluating the effects of exercise on motor and non-motor symptoms in Parkinson's disease.	2015	BMC neurology	15		56	van der Kolk NM and Overeem S and de Vries NM and Kessels RP and Donders R and Brouwer M and Berg D and Post B and Bloem BR	10.1186/s12883-015-0312-6	6	1st	EX	EX					EXCLUDE	wrong study design
Effects of a computer-based cognitive exercise program on age-related cognitive decline.	2013	Archives of gerontology and geriatrics	57	1	2022-07-01	Bozoki A and Radovanovic M and Winn B and Heeter C and Anthony JC	10.1016/j.archger.2013.02.009	7	1st	EX	EX					EXCLUDE	wrong intervention
Quantifying Reliable Walking Activity with a Wearable Device in Aged Residential Care: How Many Days Are Enough?	2020	Sensors (Basel, Switzerland)	20	21		Buckley C and Cavadino A and Del Din S and Lord S and Taylor L and Rochester L and Kerse N	10.3390/s20216314	8	1st	EX	EX					EXCLUDE	no intervention
Prospective analysis of time out-of-home and objectively measured walking duration during a week in a large cohort of older adults.	2018	European review of aging and physical activity : official journal of the European Group for Research into Elderly and Physical Activity	15		8	Rapp K and Mikolaizak S and Rothenbacher D and Denkinger MD and Klenk J	10.1186/s11556-018-0197-7	9	1st	EX	EX					EXCLUDE	no intervention
Feasibility of a wearable soft-robotic glove to support impaired hand function in stroke patients.	2018	Journal of rehabilitation medicine	50	7	598-606	Radder B and Prange-Lasonder G and Kottink AIR and Melendez-Calderon A and Buurke JH and Rietman JS	10.2340/16501977-2357	10	1st	EX	EX					EXCLUDE	wrong intervention
New monitoring technology to objectively assess adherence to prescribed footwear and assistive devices during ambulatory activity.	2012	Archives of physical medicine and rehabilitation	93	11	2075-9	Bus SA and Waaijman R and Nollet F	10.1016/j.apmr.2012.06.019	11	1st	EX	EX					EXCLUDE	wrong population
Virtual tourism for older adults living in residential care: A mixed-methods study.	2021	PloS one	16	5	e0250761	Fiocco AJ and Millett G and D'Amico D and Krieger L and Sivashankar Y and Lee SH and Lachman R	10.1371/journal.pone.0250761	12	1st	EX	EX					EXCLUDE	wrong study design
Wearable and Mobile Technology for Safe and Active Living.	2017	Studies in health technology and informatics	237		133-139	RĂ¸hne M and Boysen ES and Ausen D		13	1st	EX	EX					EXCLUDE	no intervention
Implementation of the StandingTall programme to prevent falls in older people: a process evaluation protocol.	2021	BMJ open	11	7	e048395	Taylor ME and Todd C and O'Rourke S and Clemson LM and Close JC and Lord SR and Lung T and Berlowitz DJ and Blennerhassett J and Chow J and Dayhew J and Hawley-Hague H and Hodge W and Howard K and Johnson P and Lasrado R and McInerney G and Merlene M and Miles L and Said CM and White L and Wilson N and Zask A and Delbaere K	10.1136/bmjopen-2020-048395	14	1st	EX	EX					EXCLUDE	wrong study design
Stretchable Electronic Wearable Motion Sensors Delineate Signatures of Human Motion Tasks.	2018	ASAIO journal (American Society for Artificial Internal Organs : 1992)	64	3	351-359	Garlant JA and Ammann KR and Slepian MJ	10.1097/MAT.0000000000000784	15	1st	EX	EX					EXCLUDE	wrong population
Exercise and education for community-dwelling older participants with knee osteoarthritis: a video-linked programme protocol based on a randomised controlled trial.	2021	BMC musculoskeletal disorders	22	1	470	Wang L and Xie S and Bao T and Zhu S and Liang Q and Wang X and Zhang R and Xiang X and Du C and He C	10.1186/s12891-021-04331-4	16	1st	EX	EX					EXCLUDE	wrong study design
Fitness band accuracy in older community dwelling adults.	2019	Health informatics journal	25	3	676-682	Madigan EA	10.1177/1460458217720399	17	1st	EX	EX					EXCLUDE	no intervention
Effects of Kinect exergames on balance training among community older adults: A randomized controlled trial.	2020	Medicine	99	28	e21228	Yang CM and Chen Hsieh JS and Chen YC and Yang SY and Lin HK	10.1097/MD.0000000000021228	18	1st	EX	EX					EXCLUDE	wrong location
A novel model to quantify balance alterations in older adults based on the center of pressure (CoP) measurements with a cross-sectional study.	2021	PloS one	16	8	e0256129	EstĂ©vez-Pedraza ĂG and Parra-RodrĂ­guez L and MartĂ­nez-MĂ©ndez R and Portillo-RodrĂ­guez O and RonzĂłn-HernĂˇndez Z	10.1371/journal.pone.0256129	19	1st	EX	EX					EXCLUDE	wrong study design
Technologies for participatory medicine and health promotion in the elderly population.	2018	Medicine	97	20	e10791	Nieto-Riveiro L and Groba B and Miranda MC and Concheiro P and Pazos A and Pousada T and Pereira J	10.1097/MD.0000000000010791	20	1st	EX	EX					EXCLUDE	wrong study design
Prediction of fall risk among community-dwelling older adults using a wearable system.	2021	Scientific reports	11	1	20976	Lockhart TE and Soangra R and Yoon H and Wu T and Frames CW and Weaver R and Roberto KA	10.1038/s41598-021-00458-5	21	1st	EX	EX					EXCLUDE	wrong study design
Intra-day variation in daily outdoor walking speed among community-dwelling older adults.	2021	BMC geriatrics	21	1	417	Kawai H and Obuchi S and Hirayama R and Watanabe Y and Hirano H and Fujiwara Y and Ihara K and Kim H and Kobayashi Y and Mochimaru M and Tsushima E and Nakamura K	10.1186/s12877-021-02349-w	22	1st	EX	EX					EXCLUDE	no intervention
Validity of various portable devices to measure sit-to-stand velocity and power in older adults.	2020	Gait & posture	76		409-414	Orange ST and Metcalfe JW and Liefeith A and Jordan AR	10.1016/j.gaitpost.2019.12.003	23	1st	EX	EX					EXCLUDE	wrong study design
Relationship between ambulatory physical activity assessed by activity trackers and physical frailty among nursing home residents.	2017	Gait & posture	54		56-61	Buckinx F and Mouton A and Reginster JY and Croisier JL and Dardenne N and Beaudart C and Nelis J and Lambert E and Appelboom G and BruyĂ¨re O	10.1016/j.gaitpost.2017.02.010	24	1st	EX	EX					EXCLUDE	no intervention
Validity of pervasive computing based continuous physical activity assessment in community-dwelling old and oldest-old.	2019	Scientific reports	9	1	9662	SchĂĽtz N and Saner H and Rudin B and Botros A and Pais B and Santschi V and Buluschek P and Gatica-Perez D and Urwyler P and Marchal-Crespo L and MĂĽri RM and Nef T	10.1038/s41598-019-45733-8	25	1st	EX	EX					EXCLUDE	no intervention
Mobile and Connected Health Technologies for Older Adults Aging in Place.	2018	Journal of gerontological nursing	44	6	2022-05-03	Wang J	10.3928/00989134-20180509-01	26	1st	EX	EX					EXCLUDE	wrong study design
Validity and Reliability of a Portable Balance Tracking System, BTrackS, in Older Adults.	2018	Journal of geriatric physical therapy (2001)	41	2	102-107	Levy SS and Thralls KJ and Kviatkovsky SA	10.1519/JPT.0000000000000111	27	1st	EX	EX					EXCLUDE	wrong study design
Technology-Enhanced 4Active Intervention Impacting Psychological Well-Being and Physical Activity among Older Adults: A Pilot Study.	2022	International journal of environmental research and public health	19	1		Chen W and Zhang Z and Giordani B and Larson JL	10.3390/ijerph19010556	28	1st	EX	EX					EXCLUDE	wrong location
Gait quality and velocity influences activity tracker accuracy in individuals post-stroke.	2019	Topics in stroke rehabilitation	26	6	412-417	Clay L and Webb M and Hargest C and Adhia DB	10.1080/10749357.2019.1623474	29	1st	EX	EX					EXCLUDE	wrong study design
Usability of a wearable fall detection prototype from the perspective of older people-A real field testing approach.	2019	Journal of clinical nursing	28	1	310-320	Thilo FJS and Hahn S and Halfens RJG and Schols JMGA	10.1111/jocn.14599	30	1st	EX	EX					EXCLUDE	wrong intervention
A randomised controlled trial investigating the effects of Mediterranean diet and aerobic exercise on cognition in cognitively healthy older people living independently within aged care facilities: the Lifestyle Intervention in Independent Living Aged Care (LIILAC) study protocol [ACTRN12614001133628].	2015	Nutrition journal	14		53	Hardman RJ and Kennedy G and Macpherson H and Scholey AB and Pipingas A	10.1186/s12937-015-0042-z	31	1st	EX	EX					EXCLUDE	wrong study design
Reactions to a remote-controlled video-communication robot in seniors' homes: a pilot study of feasibility and acceptance.	2012	Telemedicine journal and e-health : the official journal of the American Telemedicine Association	18	10	755-9	Seelye AM and Wild KV and Larimer N and Maxwell S and Kearns P and Kaye JA	10.1089/tmj.2012.0026	32	1st	EX	EX					EXCLUDE	no intervention
The association of the Japan Science and Technology Agency Index of Competence with physical and cognitive function in community-dwelling older adults.	2022	Geriatrics & gerontology international	22	9	753-758	Shoji T and Fujii Y and Tateoka K and Tsuji T and Okura T	10.1111/ggi.14448	33	1st	EX	EX					EXCLUDE	no intervention
Individual variability and environmental characteristics influence older adults' abilities to manage everyday technology.	2012	International psychogeriatrics	24	3	484-95	Malinowsky C and Almkvist O and NygĂĄrd L and Kottorp A	10.1017/S1041610211002092	34	1st	EX	EX					EXCLUDE	no intervention
Use of Gerontechnology to Assist Older Adults to Cope with the COVID-19 Pandemic.	2020	Journal of the American Medical Directors Association	21	7	983-984	Chen K	10.1016/j.jamda.2020.05.021	35	1st	EX	EX					EXCLUDE	wrong study design
Internet use and physical activity of older adults during the COVID-19 pandemic: a cross-sectional study in a northern Japanese City.	2022	BMC geriatrics	22	1	688	Sasaki S and Sato A and Tanabe Y and Matsuoka S and Adachi A and Kayano T and Yamazaki H and Matsuno Y and Nakano A and Watanabe T	10.1186/s12877-022-03360-5	36	1st	EX	EX					EXCLUDE	wrong study design
Older adults' experiences and perceptions of living with Bomy, an assistive dailycare robot: a qualitative study.	2022	Assistive technology : the official journal of RESNA	34	4	487-497	Gasteiger N and Ahn HS and Fok C and Lim J and Lee C and MacDonald BA and Kim GH and Broadbent E	10.1080/10400435.2021.1877210	37	1st	EX	EX					EXCLUDE	wrong study design
Five years of exercise intervention at different intensities and development of white matter hyperintensities in community dwelling older adults, a Generation 100 sub-study.	2022	Aging	14	2	596-622	Arild A and Vangberg T and Nikkels H and Lydersen S and WislĂ¸ff U and Stensvold D and HĂĄberg AK	10.18632/aging.203843	38	1st	EX	EX					EXCLUDE	no technology
A Robotic Solution for Assisting People with MCI at Home: Preliminary Tests of the ENRICHME System.	2017	Studies in health technology and informatics	242		484-491	Salatino C and Pigini L and Van Kol MME and Gower V and Andrich R and Munaro G and Rosso R and Castellani AP and Farina E		39	1st	EX	EX					EXCLUDE	no intervention
Mobility enhancement among older adults 75â€‰+â€‰in rural areas: Study protocol of the MOBILE randomized controlled trial.	2022	BMC geriatrics	22	1	65	Haeger C and MĂĽmken SA and O'Sullivan JL and Spang RP and Voigt-Antons JN and Stockburger M and DrĂ¤ger D and Gellert P	10.1186/s12877-021-02739-0	40	1st	EX	EX					EXCLUDE	wrong study design
Effectiveness of a servo-assistive robotic rollator in community-dwelling older adults.	2022	Geriatrics & gerontology international	22	2	177-178	Kidana K and Mizuki M and Matsui T and Akishita M and Yamanaka T	10.1111/ggi.14324	41	1st	EX	EX					EXCLUDE	wrong intervention
The Impact of Aquatic Exercise Programs on the Intima-Media thickness of the Carotid Arteries, Hemodynamic Parameters, Lipid Profile and Chemokines of Community-Dwelling Older Persons: A Randomized Controlled Trial.	2022	International journal of environmental research and public health	19	6		Farinha C and Santos H and Serrano J and Oliveiros B and Silva FM and Cascante-Rusenhack M and Teixeira AM and Ferreira JP	10.3390/ijerph19063377	42	1st	EX	EX					EXCLUDE	no technology
Homes get smarter. New technology a boon for stay-at-home seniors.	2009	Health progress (Saint Louis, Mo.)	90	6	40-3	Crawford M		43	1st	EX	EX					EXCLUDE	wrong study design
Malicious meddling or transparent tracking? Telecare as a logical extension of modern communications technology.	2012	The American journal of bioethics : AJOB	12	9	45-7	Huang CJ and Goldhaber TS	10.1080/15265161.2012.699156	44	1st	EX	EX					EXCLUDE	wrong study design
Assessment of ambulatory behavior in nursing home residents who pace or wander: a comparison of four commercially available devices.	1997	Dementia and geriatric cognitive disorders	8	6	359-65	Cohen-Mansfield J and Werner P and Culpepper WJ and Wolfson M and Bickel E	10.1159/000106656	45	1st	EX	EX					EXCLUDE	wrong study design
Life-space and movement behavior in nursing home residents: results of a new sensor-based assessment and associated factors.	2017	BMC geriatrics	17	1	36	Jansen CP and Diegelmann M and Schnabel EL and Wahl HW and Hauer K	10.1186/s12877-017-0430-7	46	1st	EX	EX					EXCLUDE	wrong study design
Information and communication technologies for promoting and sustaining quality of life, health and self-sufficiency in ageing societies--outcomes of the Lower Saxony Research Network Design of Environments for Ageing (GAL).	2014	Informatics for health & social care	39	3	166-87	Haux R and Hein A and Kolb G and KĂĽnemund H and Eichelberg M and Appell JE and Appelrath HJ and Bartsch C and Bauer JM and Becker M and Bente P and Bitzer J and Boll S and BĂĽsching F and Dasenbrock L and Deparade R and Depner D and Elbers K and Fachinger U and Felber J and Feldwieser F and Forberg A and Gietzelt M and Goetze S and GĂ¶vercin M and Helmer A and Herzke T and Hesselmann T and Heute…	10.3109/17538157.2014.931849	47	1st	EX	EX					EXCLUDE	ABSTRACT
Relationship between skeletal muscle mass and cardiac function during exercise in community-dwelling older adults.	2017	ESC heart failure	4	4	409-416	Sugie M and Harada K and Takahashi T and Nara M and Ishikawa J and Koyama T and Kim H and Tanaka J and Fujimoto H and Obuchi S and von Haehling S and Kyo S and Ito H	10.1002/ehf2.12158	48	1st	EX	EX					EXCLUDE	no intervention
Innovations in North Carolina skilled nursing care: new uses of technology and approaches to the routines of care.	2010	North Carolina medical journal	71	2	168-9	Welsh PG and Durham C and Richards M		49	1st	EX	EX					EXCLUDE	wrong study design
Distance from public transportation and physical activity in Japanese older adults: The moderating role of driving status.	2018	Health psychology : official journal of the Division of Health Psychology, American Psychological Association	37	4	355-363	Harada K and Lee S and Lee S and Bae S and Anan Y and Harada K and Shimada H	10.1037/hea0000583	50	1st	EX	EX					EXCLUDE	no intervention
Combinations of gait speed testing protocols (automatic vs manual timer, dynamic vs static start) can significantly influence the prevalence of slowness: Results from the Korean Frailty and Aging Cohort Study.	2019	Archives of gerontology and geriatrics	81		215-221	Kim M and Won CW	10.1016/j.archger.2018.12.009	51	1st	EX	EX					EXCLUDE	wrong study design
Unilateral lower limb strength assessed using the Nintendo Wii Balance Board: a simple and reliable method.	2017	Aging clinical and experimental research	29	5	1013-1020	Blomkvist AW and Andersen S and de Bruin E and Jorgensen MG	10.1007/s40520-016-0692-5	52	1st	EX	EX					EXCLUDE	no intervention
MotionTherapy@Home - First results of a clinical study with a novel robotic device for automated locomotion therapy at home.	2011	Biomedizinische Technik. Biomedical engineering	56	1	2021-11-01	Rupp R and Plewa H and Schuld C and Gerner HJ and Hofer EP and Knestel M	10.1515/BMT.2010.051	53	1st	EX	EX					EXCLUDE	wrong population
Using combined Global Position System and accelerometer data points to examine how built environments and gentrification are associated with physical activity in four Canadian cities.	2022	The international journal of behavioral nutrition and physical activity	19	1	78	Firth CL and Kestens Y and Winters M and Stanley K and Bell S and Thierry B and Phillips K and Poirier-Stephens Z and Fuller D	10.1186/s12966-022-01306-z	54	1st	EX	EX					EXCLUDE	no intervention
The psychosocial effects of a companion robot: a randomized controlled trial.	2013	Journal of the American Medical Directors Association	14	9	661-7	Robinson H and Macdonald B and Kerse N and Broadbent E	10.1016/j.jamda.2013.02.007	55	1st	EX	EX					EXCLUDE	wrong population
Effects of virtual reality immersive training with computerized cognitive training on cognitive function and activities of daily living performance in patients with acute stage stroke: A preliminary randomized controlled trial.	2019	Medicine	98	11	e14752	Cho DR and Lee SH	10.1097/MD.0000000000014752	56	1st	EX	EX					EXCLUDE	wrong population
Effect of the Information Support Robot on the Daily Activity of Older People Living Alone in Actual Living Environment.	2021	International journal of environmental research and public health	18	5		Mizuno J and Saito D and Sadohara K and Nihei M and Ohnaka S and Suzurikawa J and Inoue T	10.3390/ijerph18052498	57	1st	EX	EX					EXCLUDE	no intervention
A randomised controlled trial and cost-effectiveness evaluation of 'booster' interventions to sustain increases in physical activity in middle-aged adults in deprived urban neighbourhoods.	2014	Health technology assessment (Winchester, England)	18	13	1-210	Goyder E and Hind D and Breckon J and Dimairo M and Minton J and Everson-Hock E and Read S and Copeland R and Crank H and Horspool K and Humphreys L and Hutchison A and Kesterton S and Latimer N and Scott E and Swaile P and Walters SJ and Wood R and Collins K and Cooper C	10.3310/hta18130	58	1st	EX	EX					EXCLUDE	wrong population
Exoskeleton home and community use in people with complete spinal cord injury.	2020	Scientific reports	10	1	15600	van Dijsseldonk RB and van Nes IJW and Geurts ACH and Keijsers NLW	10.1038/s41598-020-72397-6	59	1st	EX	EX					EXCLUDE	wrong population
The influence of mobile phone-based health reminders on patient adherence to medications and healthy lifestyle recommendations for effective management of diabetes type 2: a randomized control trial in Dhaka, Bangladesh.	2020	BMC health services research	20	1	520	Yasmin F and Nahar N and Banu B and Ali L and Sauerborn R and Souares A	10.1186/s12913-020-05387-z	60	1st	EX	EX					EXCLUDE	wrong population
Evaluating the sit-to-stand transfer assistance from a smart walker in older adults with motor impairments.	2020	Geriatrics & gerontology international	20	4	312-316	Werner C and Geravand M and Korondi PZ and Peer A and Bauer JM and Hauer K	10.1111/ggi.13874	61	1st	EX	EX					EXCLUDE	no intervention
Stability of daily home-based measures of postural control over an 8-week period in highly functioning older adults.	2015	European journal of applied physiology	115	2	437-49	McGrath D and Greene BR and Sheehan K and Walsh L and Kenny RA and Caulfield B	10.1007/s00421-014-3034-3	62	1st	EX	EX					EXCLUDE	no intervention
Simple technology to promote independent activity engagement in institutionalized people with mental handicap.	1993	International journal of rehabilitation research. Internationale Zeitschrift fur Rehabilitationsforschung. Revue internationale de recherches de readaptation	16	3	235-8	Lancioni GE and Brouwer JA and Bouter HP and Coninx F	10.1097/00004356-199309000-00007	63	1st	EX	EX					EXCLUDE	wrong population
Feasibility of a smartphone-based balance assessment system for subjects with chronic stroke.	2018	Computer methods and programs in biomedicine	161		191-195	Hou YR and Chiu YL and Chiang SL and Chen HY and Sung WH	10.1016/j.cmpb.2018.04.027	64	1st	EX	EX					EXCLUDE	wrong population
Early identification of declining balance in higher functioning older adults, an inertial sensor based method.	2014	Gait & posture	39	4	1034-9	Sheehan KJ and Greene BR and Cunningham C and Crosby L and Kenny RA	10.1016/j.gaitpost.2014.01.003	65	1st	EX	EX					EXCLUDE	no intervention
Feasibility of machine-based prompting to assist persons with dementia.	2009	Assistive technology : the official journal of RESNA	21	4	196-207	Bewernitz MW and Mann WC and Dasler P and Belchior P	10.1080/10400430903246050	66	1st	EX	EX					EXCLUDE	wrong study design
A 20-sec Stepping Test and KINECT(TM) Sensor Provides Objective Quantification of Movement/Balance Dysfunction in Older Individuals.	2020	Experimental aging research	46	3	244-256	Takeshima N and Kohama T and Kusunoki M and Okada S and Fujita E and Oba Y and Brechue WF	10.1080/0361073X.2020.1743928	67	1st	EX	EX					EXCLUDE	no intervention
Exercise adherence Mobile app for Knee Osteoarthritis: protocol for the MappKO randomised controlled trial	2022	BMC MUSCULOSKELETAL DISORDERS	23	1		Hinman, RS and Nelligan, RK and Campbell, PK and Kimp, AJ and Graham, B and Merolli, M and McManus, F and Lamb, KE and Bennell, KL		68	1st	EX	EX					EXCLUDE	wrong study design
Mobile@Old: A Smart Home Platform for Enhancing the Elderly Mobility	2017	ADVANCES IN ELECTRICAL AND COMPUTER ENGINEERING	17	4	19-26	Mocanu, I and Schpor, OA and Cramariuc, B and Rusu, L		69	1st	EX	EX					EXCLUDE	wrong population
Increasing exercise capacity and quality of life of patients with heart failure through Wii gaming: the rationale, design and methodology of the HF-Wii study								70	1st	EX	EX					EXCLUDE	wrong population
Exposure to "Exergames" Increases Older Adults' Perception of the Usefulness of Technology for Improving Health and Physical Activity: A Pilot Study	2015	JMIR SERIOUS GAMES	3	2		Bird, ML and Clark, B and Millar, J and Whetton, S and Smith, S	10.2196/games.4275 WE - Science Citation Index Expanded (SCI-EXPANDED)	71	1st	EX	EX					EXCLUDE	wrong population
Virtual Fitness Trail: A Complete Program for Elderlies to Perform Physical Activity at Home	2020	AUGMENTED REALITY, VIRTUAL REALITY, AND COMPUTER GRAPHICS, AVR 2020, PT I	12242		168-176	Mondellini, M and Sacco, M and Greci, L	10.1007/978-3-030-58465-8_12 WE - Conference Proceedings Citation Index - Science (CPCI-S)	72	1st	EX	EX					EXCLUDE	wrong study design
"Was it easy"? "Yes". "Will you use it"? "No". Elderly Trying Out a Kinect Interface	2017	ACHI 2017: THE TENTH INTERNATIONAL CONFERENCE ON ADVANCES IN COMPUTER-HUMAN INTERACTIONS			227-233 WE - Conference Proceedings Citation Index - Science (CPCI-S)	Verne, G		73	1st	EX	EX					EXCLUDE	wrong study design
A pre- and post-intervention study to evaluate the impact of Telehealth on service delivery and staff/caregiver experience as part of a geriatric outreach service to residential aged care facilities	2022	AUSTRALASIAN JOURNAL ON AGEING	41		56-57 WE - Science Citation Index Expanded (SCI-EXPANDED) WE - Social Science Citation Index (SSCI)	Chen, XFW		74	1st	EX	EX					EXCLUDE	ABSTRACT
An Integrated Virtual Group Training System for COPD Patients at Home	2015	BIOMEDICAL ENGINEERING SYSTEMS AND TECHNOLOGIES, BIOSTEC 2014	511		346-359	Dikken, JBJ and van Beijnum, BJF and Hofs, DHW and Botman, MPL and Vollenbroek-Hutten, MM and Hermens, HJ	10.1007/978-3-319-26129-4_23 WE - Conference Proceedings Citation Index - Science (CPCI-S)	75	1st	EX	EX					EXCLUDE	wrong intervention
Results of a Pilot Study with a Robot Instructor for Group Exercise at a Senior Living Community	2016	HIGHLIGHTS OF PRACTICAL APPLICATIONS OF SCALABLE MULTI-AGENT SYSTEMS	616		2014-03-01	Lewis, L and Metzler, T and Cook, L	10.1007/978-3-319-39387-2_1 WE - Conference Proceedings Citation Index - Science (CPCI-S)	76	1st	EX	EX					EXCLUDE	no intervention
A Robot-based Application for Physical Exercise Training	2016	PROCEEDINGS OF THE INTERNATIONAL CONFERENCE ON INFORMATION AND COMMUNICATION TECHNOLOGIES FOR AGEING WELL AND E-HEALTH (ICT4AWE)			45-52	Foukarakis, M and Adami, I and Ioannidi, D and Leonidis, A and Michel, D and Qammaz, A and Papoutsakis, K and Antona, M and Argyros, A	10.5220/0005800300450052 WE - Conference Proceedings Citation Index - Science (CPCI-S)	77	1st	EX	EX					EXCLUDE	wrong study design
Evaluating Human-Robot Interaction Using a Robot Exercise Instructor at a Senior Living Community	2016	INTELLIGENT ROBOTICS AND APPLICATIONS, ICIRA 2016, PT II	9835		15-25	Lewis, L and Metzler, T and Cook, L	10.1007/978-3-319-43518-3_2 WE - Conference Proceedings Citation Index - Science (CPCI-S)	78	1st	EX	EX					EXCLUDE	wrong intervention
Health-related quality of life in elderly, multimorbid individuals with and without depression and/or mild cognitive impairment using a telemonitoring application	2021	QUALITY OF LIFE RESEARCH	30	10	2829-2841	Lang, C and Roessler, M and Schmitt, J and Bergmann, A and Holthoff-Detto, V		79	1st	EX	EX					EXCLUDE	wrong intervention
Age, mobility and email	2008	JOURNAL OF ASSISTIVE TECHNOLOGIES	2	4	16-25	Murnane, JS	10.1108/17549450200800033 WE - Emerging Sources Citation Index (ESCI)	80	1st	EX	EX					EXCLUDE	wrong study design
Autonomous and Remote Controlled Humanoid Robot for Fitness Training	2020	COMPANION PUBLICATON OF THE 2020 INTERNATIONAL CONFERENCE ON MULTIMODAL INTERACTION (ICMI '20 COMPANION)			235-239	Antonioni, E and Suriani, V and Massa, N and Nardi, D and ACM	10.1145/3395035.3425301 WE - Conference Proceedings Citation Index - Science (CPCI-S)	81	1st	EX	EX					EXCLUDE	wrong study design
Simultaneous exercise recognition and evaluation in prescribed routines: Approach to virtual coaches	2022	EXPERT SYSTEMS WITH APPLICATIONS	199			Garcia-de-Villa, S and Casillas-Perez, D and Jimenez-Martin, A and Garcia-Dominguez, JJ		82	1st	EX	EX					EXCLUDE	wrong population
Home-based exergaming: An effective fall preventive measure for the elderly	2012	JOURNAL OF AGING AND PHYSICAL ACTIVITY	20		S121-S122 WE - Science Citation Index Expanded (SCI-EXPANDED) WE - Social Science Citation Index (SSCI)	Smith, ST and Delbaere, K and Lord, SR		83	1st	EX	EX					EXCLUDE	ABSTRACT
An Integrated Approach to the Well-Being of the Elderly People at Home	2015	AMBIENT ASSISTED LIVING: ITALIAN FORUM 2014			265-274	Morgavi, G and Nerino, R and Marconi, L and Cutugno, P and Ferraris, C and Cinini, A and Morando, M	10.1007/978-3-319-18374-9_25 WE - Conference Proceedings Citation Index - Science (CPCI-S)	84	1st	EX	EX					EXCLUDE	no intervention
HalleyAssist: A Personalised Internet of Things Technology to Assist the Elderly in Daily Living	2019	PROCEEDINGS OF THE 52ND ANNUAL HAWAII INTERNATIONAL CONFERENCE ON SYSTEM SCIENCES			4194-4203 WE - Conference Proceedings Citation Index - Science (CPCI-S)	Forkan, ARM and Branch, P and Jayaraman, PP and Ferretto, A		85	1st	EX	EX					EXCLUDE	ABSTRACT
Toward Kinecting cognition by behaviour recognition-based deep learning and big data	2022	UNIVERSAL ACCESS IN THE INFORMATION SOCIETY	21	1	33-51	Soufian, M and Nefti-Mezian, S and Drake, J		86	1st	EX	EX					EXCLUDE	wrong study design
Novel IoT-Based Privacy-Preserving Yoga Posture Recognition System Using Low-Resolution Infrared Sensors and Deep Learning	2019	IEEE INTERNET OF THINGS JOURNAL	6	4	7192-7200	Gochoo, M and Tan, TH and Huang, SC and Batjargal, T and Hsieh, JW and Alnajjar, FS and Chen, YF	10.1109/JIOT.2019.2915095 WE - Science Citation Index Expanded (SCI-EXPANDED)	87	1st	EX	EX					EXCLUDE	wrong population
User-centred input for a wearable soft-robotic glove supporting hand function in daily life	2015	PROCEEDINGS OF THE IEEE/RAS-EMBS INTERNATIONAL CONFERENCE ON REHABILITATION ROBOTICS (ICORR 2015)			502-507 WE - Conference Proceedings Citation Index - Science (CPCI-S)	Radder, B and Kottink, AIR and van der Vaart, N and Oosting, D and Buurke, JH and Nijenhuis, SM and Prange, GB and Rietman, JS		88	1st	EX	EX					EXCLUDE	wrong intervention
Automated Walking Aid Detector Based on Indoor Video Recordings	2015	2015 37TH ANNUAL INTERNATIONAL CONFERENCE OF THE IEEE ENGINEERING IN MEDICINE AND BIOLOGY SOCIETY (EMBC)			5040-5045 WE - Conference Proceedings Citation Index - Science (CPCI-S)	Puttemans, S and Baldewijns, G and Croonenborghs, T and Vanrumste, B and Goedeme, T and IEEE		89	1st	EX	EX					EXCLUDE	wrong intervention
An Enhanced Conceptual Model for Using Ambient Assisted Living to Provide a Home Proactive Monitoring System for Elderly Saudi Arabians	2017	2017 IEEE/ACS 14TH INTERNATIONAL CONFERENCE ON COMPUTER SYSTEMS AND APPLICATIONS (AICCSA)			1443-1449	Alsulami, MH and Atkins, AS and Campion, RJ and Alaboudi, AA and IEEE	10.1109/AICCSA.2017.214 WE - Conference Proceedings Citation Index - Science (CPCI-S)	90	1st	EX	EX					EXCLUDE	wrong study design
Engagement, Acceptability, Usability, and Preliminary Efficacy of a Self-Monitoring Mobile Health Intervention to Reduce Sedentary Behavior in Belgian Older Adults: Mixed Methods Study	2020	JMIR Mhealth Uhealth	8	10	e18653	Compernolle, S. and Cardon, G. and van der Ploeg, H.P. and Van Nassau, F. and De Bourdeaudhuij, I. and Jelsma, J.J. and Brondeel, R. and Van Dyck, D.	10.2196/18653	91	1st	EX	EX					EXCLUDE	no intervention
Egocentric video: A new tool for capturing hand use of individuals with spinal cord injury at home	2019	J. NeuroEng. Rehabil.	16	1		Likitlersuang, J. and Sumitro, E.R. and Cao, T. and VisĂ©e, R.J. and Kalsi-Ryan, S. and Zariffa, J.	10.1186/s12984-019-0557-1	92	1st	EX	EX					EXCLUDE	wrong study design
A Telemedicine Robot System for Assisted and Independent Living	2019	Sensors (Basel)	19	4		Koceska, N. and Koceski, S. and Beomonte Zobel, P. and Trajkovik, V. and Garcia, N.	10.3390/s19040834	93	1st	EX	EX					EXCLUDE	no intervention
Working together with a robot: User experiences of elderly people	2015	International Psychogeriatrics	27		S179-S180	Bedaf, S. and De Witte, L.	10.1017/S1041610215002173	94	1st	EX	EX					EXCLUDE	ABSTRACT
Unsupervised interactive video-based balance training to improve balance in older adults: A pilot study	2015	Eur. Geriatr. Med.	6		S108	Lamoth, C. and Van Diest, M. and Stegenga, J. and Verkerke, B. and Postema, K.		95	1st	EX	EX					EXCLUDE	ABSTRACT
The effect of telecare on the quality of life and psychological well-being of elderly recipients of social care over a 12-month period: the Whole Systems Demonstrator cluster randomised trial	2014	Age Ageing	43	3	334-341	Hirani, S.P. and Beynon, M. and Cartwright, M. and Rixon, L. and Doll, H. and Henderson, C. and Bardsley, M. and Steventon, A. and Knapp, M. and Rogers, A. and Bower, P. and Sanders, C. and Fitzpatrick, R. and Hendy, J. and Newman, S.P.	10.1093/ageing/aft185	96	1st	EX	EX					EXCLUDE	no intervention
Neuropsychological benefits of stationary bike exercise and a cybercycle exergame for older adults with diabetes: An exploratory analysis	2012	J. Diabetes Sci. Technol.	6	4	849-857	Anderson-Hanley, C. and Arciero, P.J. and Westen, S.C. and Nimon, J. and Zimmerman, E.	10.1177/193229681200600416	97	1st	EX	EX					EXCLUDE	no intervention
The feasibility and acceptability of a home-based, virtual exercise intervention for older patients with hepatocellular carcinoma: protocol for a non-randomised feasibility study (TELEX-Liver Cancer)	2022	Pilot Feasibility Stud.	8	1		Orange, S.T. and Hallsworth, K. and Brown, M.C. and Reeves, H.L.	10.1186/s40814-022-01069-1	98	1st	EX	EX					EXCLUDE	wrong study design
Multicomponent exercise program effects on fitness and cognitive function of elderlies with mild cognitive impairment: Involvement of oxidative stress and BDNF	2022	Front. Aging Neurosci.	14			RondĂŁo, C.A.D.M. and Mota, M.P. and Oliveira, M.M. and Peixoto, F. and Esteves, D.	10.3389/fnagi.2022.950937	99	1st	EX	EX					EXCLUDE	no technology
The acceptability, adoption, and feasibility of a music application developed using participatory design for home-dwelling persons with dementia and their caregivers. The â€śAlightâ€ť app in the LIVE@Home.Path trial	2022	Front. Psychiatry	13			Berge, L.I. and Gedde, M.H. and Torrado Vidal, J.C. and Husebo, B. and Hynninen, K.M. and Knardal, S.E. and MadsĂ¸, K.G.	10.3389/fpsyt.2022.949393	100	1st	EX	EX					EXCLUDE	wrong population
Wheelchair Tai Chi Ball Exercise for Improving Neuromuscular Functions of Older Adults With Disability	2022	Front. Aging Neurosci.	14			Liao, T. and Ke, X.-W. and Wang, Y.T.	10.3389/fnagi.2022.935986	101	1st	EX	EX					EXCLUDE	wrong study design
RANDOMIZED-CONTROLLED TRIAL TO EVALUATE A 12-WEEK APP- AND BRACE-ASSISTED EXERCISE INTERVENTION IN PATIENTS WITH KNEE OSTEOARTHRITIS	2022	Osteoarthritis Cartilage	30		S401-S402	Dieter, V. and Haupt, G. and Janssen, P. and Krauss, I.	10.1016/j.joca.2022.02.539	102	1st	EX	EX					EXCLUDE	ABSTRACT
â€śMUCH BETTER THAN I THOUGHT IT WAS GOING TO BEâ€ť: TELEHEALTH DELIVERED GROUP-BASED EDUCATION AND EXERCISE-THERAPY IS ACCEPTABLE AMONG PEOPLE WITH KNEE OSTEOARTHRITIS	2022	Osteoarthritis Cartilage	30		S406	Barton, C.J. and Bell, E. and Kemp, J. and O'Halloran, P. and Wallis, J. and Ezzat, A.	10.1016/j.joca.2022.02.545	103	1st	EX	EX					EXCLUDE	clinical setting
Precautionary measures before tailoring and commencing a tele-supervised home-based exercise oncology program for older patients with cancer and post-treatment cancer survivors in the COVID-19 era	2022	J. Geriatr. Oncol.	13	2	241-244	Okechukwu, C.E. and Okechukwu, C.E. and Deb, A.A. and Agag, A. and Naushad, N. and Abbas, S.	10.1016/j.jgo.2021.08.001	104	1st	EX	EX					EXCLUDE	wrong study design
Experience in the use of videos for the promotion of physical exercise at home in online mode in older adults in Chile during the COVID-19 pandemic	2022	Experiencia en el uso de videos para la promociĂłn de ejercicio fĂ­sico en el hogar en modalidad online en personas mayores en Chile durante la pandemia COVID-19	57	2	79-84	Calvo SĂˇnchez, M.F. and RomĂˇn Ureta, C. and Basualto Alfaro, P. and Bannen GarcĂ­a-Huidobro, G. and Chamorro GinĂ©, M.	10.1016/j.regg.2022.01.009	105	1st	EX	EX					EXCLUDE	foreign language
The effect of an exergame on physical activity among older adults residing in a long-term care facility: A pilot study	2022	Geriatr Nurs	44		48-53	Williams, T. and Kennedy-Malone, L. and Thompson, J. and Monge, E.C.	10.1016/j.gerinurse.2022.01.001	106	1st	EX	EX					EXCLUDE	wrong location
Video-based smartphone app ( â‚¬ VIDEA bewegt') for physical activity support in German adults: A single-armed observational study	2022	BMJ Open	12	1		Fischer, T. and Stumpf, P. and Schwarz, P.E.H. and Timpel, P.	10.1136/bmjopen-2021-052818	107	1st	EX	EX					EXCLUDE	wrong population
Improvements in strength and agility measures of functional fitness following a telehealth-delivered home-based exercise intervention in endometrial cancer survivors	2022	Supportive Care Cancer	30	1	447-455	Gorzelitz, J.S. and Stoller, S. and Costanzo, E. and Gangnon, R. and Koltyn, K. and Dietz, A.T. and Spencer, R.J. and Rash, J. and Cadmus-Bertram, L.	10.1007/s00520-021-06415-2	108	1st	EX	EX					EXCLUDE	wrong population
Staying UpRight in Parkinson's disease: A pilot study of a novel wearable postural intervention	2022	Gait Posture	91		86-93	Stuart, S. and Godfrey, A. and Mancini, M.	10.1016/j.gaitpost.2021.09.202	109	1st	EX	EX					EXCLUDE	no intervention
The VITAAL Stepping Exergame Prototype for Older Adults With Major Neurocognitive Disorder: A Usability Study	2021	Front. Aging Neurosci.	13			Swinnen, N. and de Bruin, E.D. and Dumoulin, C. and Thalmann, M. and GuimarĂŁes, V. and De Jong, J. and Vandenbulcke, M. and Vancampfort, D.	10.3389/fnagi.2021.701319	110	1st	EX	EX					EXCLUDE	clinical setting
A sensorâ€based mhealth platform for remote monitoring and intervention of frailty patients at home	2021	Int. J. Environ. Res. Public Health	18	21		Calvilloâ€arbizu, J. and Naranjoâ€hernĂˇndez, D. and Barbarovâ€rostĂˇn, G. and Talaminosâ€barroso, A. and Roaâ€romero, L.M. and Reinaâ€tosina, J.	10.3390/ijerph182111730	111	1st	EX	EX					EXCLUDE	wrong study design
OA04.01 Move For Surgery â€“ A Novel Preconditioning Program to Optimize Health Before Thoracic Surgery: A Randomized Controlled Trial	2021	J. Thorac. Oncol.	16	10	S852-S853	Patel, Y.S. and Churchill, I.F. and Sullivan, K.A. and Beauchamp, M. and Wald, J. and Mbuagbaw, L. and Agzarian, J. and Shargall, Y. and Finley, C.J. and Fahim, C. and Hanna, W.C.	10.1016/j.jtho.2021.08.044	112	1st	EX	EX					EXCLUDE	wrong study design
Effects of Exergame-Based Dual-Task Training on Executive Function and Dual-Task Performance in Community-Dwelling Older People: A Randomized-Controlled Trial	2021	Games Health J	10	5	347-354	Wang, R.-Y. and Huang, Y.-C. and Zhou, J.-H. and Cheng, S.-J. and Yang, Y.-R.	10.1089/g4h.2021.0057	113	1st	EX	EX					EXCLUDE	NO PDF
The wearable activity technology and action-planning trial in cancer survivors: Physical activity maintenance post-intervention	2021	J. Sci. Med. Sport	24	9	902-907	Hardcastle, S.J. and Maxwell-Smith, C. and Hince, D. and Bulsara, M.K. and Boyle, T. and Tan, P. and Levitt, M. and Salama, P. and Mohan, G.R.K.A. and Salfinger, S. and Makin, G. and Tan, J. and Platell, C. and Cohen, P.A.	10.1016/j.jsams.2021.04.004	114	1st	EX	EX					EXCLUDE	wrong population
A usability study of an exergame application for Parkinson's disease	2021	Mov. Disord.	36		S481-S482	Chung, C.L. and Lee, W.Q. and Voon, J.Y. and Poh, W.L. and Yee, Z.R. and Chua, Y.Q. and Tan, M.L. and Neo, X.M.	10.1002/mds.28794	115	1st	EX	EX					EXCLUDE	ABSTRACT
The women-up solution, a patient-centered innovative e-health tool for pelvic floor muscle training: Qualitative and usability study during early-stage development	2021	Int. J. Environ. Res. Public Health	18	15		AnglĂ¨s-Acedo, S. and LĂłpez-FrĂ­as, L. and Soler, V. and Alonso, J.F. and Kastelein, A.W. and de Graaf, B.C. and Vodegel, E.V. and Tervo, J. and Baban, A. and EspuĂ±a-Pons, M.	10.3390/ijerph18157800	116	1st	EX	EX					EXCLUDE	wrong study design
Leveraging insights from behavioral economics to improve mobility for adults with stroke: Design and rationale of the BE Mobile clinical trial	2021	Contemp. Clin. Trials	107			Waddell, K.J. and Patel, M.S. and Clark, K. and Harrington, T.O. and Greysen, S.R.	10.1016/j.cct.2021.106483	117	1st	EX	EX					EXCLUDE	wrong study design
Comparison of virtual reality and conventional balance training to improve balance and walking in parkinson's disease patients	2021	Med. Forum Monthly	32	7	129-133	Anwar, N. and Akram, S. and Ilyas, A. and Khalid, K. and Munir, M. and Hayat, M.K.		118	1st	EX	EX					EXCLUDE	wrong population
An online functional assessment experience in individuals over 65+ during Covid 19 pandemics: Physiotherapist opinion & participant opinion	2021	Eur. J. Cardiovasc. Nurs.	20		i147	Yilmaz, E. and Akinci, B. and Utku, G. and Erdinc, E. and Atmaca, I. and Gurlek, E.N.	10.1093/eurjcn/zvab060.140	119	1st	EX	EX					EXCLUDE	wrong study design
The Effect of Virtual Reality Exercises on Pain, Functionality, Cardiopulmonary Capacity, and Quality of Life in Fibromyalgia Syndrome: A Randomized Controlled Study	2021	Games Health J	10	3	165-173	Polat, M. and Kahveci, A. and Muci, B. and GĂĽnendi, Z. and Kaymak KarataĹź, G.	10.1089/g4h.2020.0162	120	1st	EX	EX					EXCLUDE	wrong population
Virtual reality-based cognitive stimulation on people with mild to moderate dementia due to alzheimerâ€™s disease: A pilot randomized controlled trial	2021	Int. J. Environ. Res. Public Health	18	10		Oliveira, J. and Gamito, P. and Souto, T. and Conde, R. and Ferreira, M. and Corotnean, T. and Fernandes, A. and Silva, H. and Neto, T.	10.3390/ijerph18105290	121	1st	EX	EX					EXCLUDE	wrong intervention
Development of a virtual reality-based training for the elderly with increased fracture risk to prevent falls and improve their balance	2021	Bone Rep.	14			Schmidt, F.N. and Gerlach, S. and Issleib, M. and Schlaefer, A. and Busse, B.	10.1016/j.bonr.2021.100950	122	1st	EX	EX					EXCLUDE	wrong study design
Usability testing of tablet-based cognitive behavioral intervention application to improve a simple walking activity for older adults with arthritis fatigue	2021	Geriatr Nurs	42	2	473-478	Choi, J. and Cody, J.L. and Fiske, S.	10.1016/j.gerinurse.2021.02.014	123	1st	EX	EX					EXCLUDE	wrong intervention
Concept Adaptation and Pilot Application of an Interdisciplinary Intervention for the Prevention of Falls in Community-Dwelling Older Adults during COVID-19 Pandemic	2021	Geriatr. Orthop. Surg. Rehabit.	12		55-56	Mentis, M. and Athanasopoulou, K. and Stolakis, K. and Dimakou, G. and Marlafeka, I. and Koutsouri, C. and Giannakou, E. and Panagiotopoulos, E.	10.1177/21514593211058764	124	1st	EX	EX					EXCLUDE	ABSTRACT
Web-based virtual reality to enhance behavioural skills training and weight loss in a commercial online weight management programme: The Experience Success randomized trial	2020	Obes. Sci. Pract.	6	6	587-595	Thomas, J.G. and Goldstein, C.M. and Bond, D.S. and Hadley, W. and Tuerk, P.W.	10.1002/osp4.451	125	1st	EX	EX					EXCLUDE	wrong population
Looking Forward: A qualitative evaluation of a physical activity program for middle-aged and older adults with serious mental illness	2020	Int. Psychogeriatr.	32	12	1449-1456	Dobbins, S. and Hubbard, E. and Leutwyler, H.	10.1017/S1041610218002004	126	1st	EX	EX					EXCLUDE	wrong population
Digital Life Coaching for Myeloma Patients Undergoing Transplantation	2020	Blood	136		2022-03-02	Banerjee, R. and Lazar, A. and Dunn, L. and Knoche, J. and Brassil, K.J. and Patel, D. and Jackson, L. and Lo, M. and Dhruva, A. and Arora, S. and Wong, S.W. and Wolf, J.L. and Martin, T. and Shah, N.	10.1182/blood-2020-134163	127	1st	EX	EX					EXCLUDE	wrong study design
The Protective Impact of Telemedicine on Persons With Dementia and Their Caregivers During the COVID-19 Pandemic	2020	Am. J. Geriatr. Psychiatry	28	11	1175-1184	Lai, F.H.-Y. and Yan, E.W.-H. and Yu, K.K.-Y. and Tsui, W.-S. and Chan, D.T.-H. and Yee, B.K.	10.1016/j.jagp.2020.07.019	128	1st	EX	EX					EXCLUDE	no intervention
The adherence of home pelvic floor muscles training using a mobile device application for women with urinary incontinence: A randomized controlled trial	2020	Female Pelvic Med. Reconstr. Surg.	26	11	697-703	Araujo, C.C. and Marques, A.D.A. and Juliato, C.R.T.	10.1097/SPV.0000000000000670	129	1st	EX	EX					EXCLUDE	clinical setting
Predictors for Positive Response to Home Kinematic Training in Chronic Neck Pain	2020	J. Manip. Physiol. Ther.	43	8	779-790	Sarig Bahat, H. and Hadar, D. and Treleaven, J.	10.1016/j.jmpt.2019.12.008	130	1st	EX	EX					EXCLUDE	wrong population
Distinct Effects of Motor Training on Resting-State Functional Networks of the Brain in Parkinsonâ€™s Disease	2020	Neurorehabil. Neural Repair	34	9	795-803	Droby, A. and Maidan, I. and Jacob, Y. and Giladi, N. and Hausdorff, J.M. and Mirelman, A.	10.1177/1545968320940985	131	1st	EX	EX					EXCLUDE	wrong location
Sustainable health promotion for the seniors during COVID-19 outbreak: A lesson from Tokyo	2020	J. Infect. Dev. Ctries.	14	4	328-331	Aung, M.N. and Yuasa, M. and Koyanagi, Y. and Aung, T.N.N. and Moolphate, S. and Matsumoto, H. and Yoshioka, T.	10.3855/JIDC.12684	132	1st	EX	EX					EXCLUDE	no intervention
App-based Self-administrable Clinical Tests of Physical Function: Development and Usability Study	2020	JMIR Mhealth Uhealth	8	4	e16507	Bergquist, R. and Vereijken, B. and Mellone, S. and Corzani, M. and Helbostad, J.L. and Taraldsen, K.	10.2196/16507	133	1st	EX	EX					EXCLUDE	wrong intervention
Preferences for mHealth physical activity interventions during chemotherapy for breast cancer: a qualitative evaluation	2020	Supportive Care Cancer	28	4	1919-1928	Nielsen, A.M. and Welch, W.A. and Gavin, K.L. and Cottrell, A.M. and Solk, P. and Torre, E.A. and Blanch-Hartigan, D. and Phillips, S.M.	10.1007/s00520-019-05002-w	134	1st	EX	EX					EXCLUDE	wrong study design
Comparison of human versus digital instructions for exercise in patients with hip osteoarthritis: results of a non-inferiority randomized cross-over trial	2020	Osteoarthritis Cartilage	28		S463	Durst, J. and Roesel, I. and Sudeck, G. and Sassenberg, K. and Krauss, I.	10.1016/j.joca.2020.02.725	135	1st	EX	EX					EXCLUDE	ABSTRACT
Training with Wii Balance Board for Dynamic Balance in Older Adults	2020	Top. Geriatr. Rehabil.	36	2	79-85	GarciĂˇ-Bravo, S. and GarciĂˇ-Bravo, C. and Molina-Rueda, F. and Cuesta-GĂłmez, A.	10.1097/TGR.0000000000000260	136	1st	EX	EX					EXCLUDE	clinical setting
The WeReha Project for an Innovative Home-Based Exercise Training in Chronic Stroke Patients: A Clinical Study	2020	J. Central Nerv. Syst. Dis.	12			Bellomo, R.G. and Paolucci, T. and Saggino, A. and Pezzi, L. and Bramanti, A. and Cimino, V. and Tommasi, M. and Saggini, R.	10.1177/1179573520979866	137	1st	EX	EX					EXCLUDE	wrong population
Virtual Reality Training Helpful in Motor and Cognition in Corticobasal Syndrome: A Case Report PET Study	2020	Case Rep. Neurol.	12	2	238-246	Hajebrahimi, F. and Cakir, T. and Hanoglu, L.	10.1159/000508492	138	1st	EX	EX					EXCLUDE	wrong study design
Use of a smartphone app combined with gamification to increase the level of physical activity of adults and older adults: Protocol of a sequential multiple assignment randomized trial	2019	Trials	20	1		Morais Pereira SimĂµes, M.D.S. and De Barros Gonze, B. and Leite ProenĂ§a, N. and Tonon Lauria, V. and Demarchi Silva Terra, V. and Da Costa Padovani, R. and Zuniga Dourado, V.	10.1186/s13063-019-3879-1	139	1st	EX	EX					EXCLUDE	wrong study design
Can physical and cognitive training based on episodic memory be combined in a new protocol for daily training?	2019	Aging Clin. Exp. Res.	31	11	1615-1623	Maselli, M. and Fiorini, L. and Cecchi, F. and Castro, E. and Esposito, R. and Cavallo, F. and Mancioppi, G. and Ottino, S. and Pinori, F. and Sportiello, M.T. and Laschi, C.	10.1007/s40520-018-1107-6	140	1st	EX	EX					EXCLUDE	wrong population
Advantages of using 3D virtual reality based training in persons with Parkinson's disease: A parallel study	2019	J. NeuroEng. Rehabil.	16	1		Cikajlo, I. and Peterlin Potisk, K.	10.1186/s12984-019-0601-1	141	1st	EX	EX					EXCLUDE	wrong intervention
EXERCISE ADHERENCE IN EARLY ALZHEIMER'S DEMENTIA: WHAT ROLES DO EXECUTIVE FUNCTION AND APATHY PLAY?	2019	Alzheimer's Dementia	15	7	P1586	Padala, K.P. and Malloy, T.R. and Lensing, S.Y. and Bopp, M.M. and Sullivan, D.H. and Padala, P.R.	10.1016/j.jalz.2019.09.031	142	1st	EX	EX					EXCLUDE	ABSTRACT
A Social Virtual Reality-Based Application for the Physical and Cognitive Training of the Elderly at Home	2019	Sensors (Basel)	19	2		Arlati, S. and Colombo, V. and Spoladore, D. and Greci, L. and Pedroli, E. and Serino, S. and Cipresso, P. and Goulene, K. and Stramba-Badiale, M. and Riva, G. and Gaggioli, A. and Fserrigno, G. and Sacco, M.	10.3390/s19020261	143	1st	EX	EX					EXCLUDE	wrong study design
Tablet app based dexterity training in multiple sclerosis (TAD-MS): Research protocol of a randomized controlled trial	2019	Front. Neurol.	10			Van Beek, J.J.W. and Van Wegen, E.E.H. and Bol, C.D. and Rietberg, M.B. and Kamm, C.P. and Vanbellingen, T.	10.3389/fneur.2019.00061	144	1st	EX	EX					EXCLUDE	wrong study design
Effects of exergaming on attentional deficits and dual-tasking in Parkinson's disease	2019	Front. Neurol.	10			Schaeffer, E. and Busch, J.-H. and Roeben, B. and Otterbein, S. and Saraykin, P. and Leks, E. and Liepelt-Scarfone, I. and Synofzik, M. and Elshehabi, M. and Maetzler, W. and Hansen, C. and Andris, S. and Berg, D.	10.3389/fneur.2019.00646	145	1st	EX	EX					EXCLUDE	wrong population
The effects of training including coordination, body balance and resistance exercises using virtual reality and feedback on postural control in people aged 65 1	2019	Eur. Geriatr. Med.	10		S108	GrzesiĹ„ska, A. and Nawrat-SzoĹ‚tysik, A. and Zarzeczny, R. and SzoĹ‚tys, B. and Piejko, L. and KrČ©cichwost, M. and Bacik, B. and Sobota, G. and Kucio, C. and Polak, A.	10.1007/s41999-019-00221-0	146	1st	EX	EX					EXCLUDE	ABSTRACT
Time course of changes in motor-cognitive exergame performances during task-specific training in patients with dementia: Identification and predictors of early training response	2018	J. NeuroEng. Rehabil.	15	1		Werner, C. and Rosner, R. and Wiloth, S. and Lemke, N.C. and Bauer, J.M. and Hauer, K.	10.1186/s12984-018-0433-4	147	1st	EX	EX					EXCLUDE	clinical setting
Empowered with Movement to Prevent Obesity & Weight Regain (EMPOWER): Design and methods	2018	Contemp. Clin. Trials	72		35-42	Fanning, J. and Opina, M.T. and Leng, I. and Lyles, M.F. and Nicklas, B.J. and Rejeski, W.J.	10.1016/j.cct.2018.07.010	148	1st	EX	EX					EXCLUDE	wrong study design
App-based attention training: Incorporating older adults' feedback to facilitate home-based use	2018	Int J Older People Nurs	13	1		Hill, N.L. and Mogle, J. and Wion, R. and Kitt-Lewis, E. and Hannan, J. and Dick, R. and McDermott, C.	10.1111/opn.12163	149	1st	EX	EX					EXCLUDE	wrong intervention
Older adults' experience of falls prevention exercise delivered using active gaming and virtual reality	2017	Physiotherapy	103		e109	Howes, S. and Charles, D. and Holmes, D. and Pedlow, K. and Wilson, I. and McDonough, S.	10.1016/j.physio.2017.11.155	150	1st	EX	EX					EXCLUDE	clinical setting
Lifestyle-integrated exercise interventions delivered by use of ICT or an instructor-preventit feasbility RCT	2017	Eur. Geriatr. Med.	8		S202-S203	Taraldsen, K. and Schwenk, M. and Van Ancum, J. and Mellone, S. and Boulton, E. and Zacchi, A. and Todd, C. and Zhang, W. and Maier, A. and Becker, C. and Bergquist, R. and Vereijken, B. and Helbostad, J.L.		151	1st	EX	EX					EXCLUDE	NO PDF
Design and development of a mobile exercise application for home care aides and older adult medicaid home and community-based clients	2017	Home Health Care Serv Q	36	3	196-210	Danilovich, M.K. and Diaz, L. and Saberbein, G. and Healey, W.E. and Huber, G. and Corcos, D.M.	10.1080/01621424.2017.1381869	152	1st	EX	EX					EXCLUDE	wrong study design
An app with remote support achieves better adherence to home exercise programs than paper handouts in people with musculoskeletal conditions: a randomised trial	2017	J Physiother	63	3	161-167	Lambert, T.E. and Harvey, L.A. and Avdalis, C. and Chen, L.W. and Jeyalingam, S. and Pratt, C.A. and Tatum, H.J. and Bowden, J.L. and Lucas, B.R.	10.1016/j.jphys.2017.05.015	153	1st	EX	EX					EXCLUDE	wrong population
Feasibility and effect of in-home physical exercise training delivered via telehealth before bariatric surgery	2017	J Telemed Telecare	23	5	529-535	Baillot, A. and Boissy, P. and Tousignant, M. and Langlois, M.-F.	10.1177/1357633X16653511	154	1st	EX	EX					EXCLUDE	wrong population
Effects of training with a passive hand orthosis and games at home in chronic stroke: a pilot randomised controlled trial	2017	Clin Rehabil	31	2	207-216	Nijenhuis, S.M. and Prange-Lasonder, G.B. and Stienen, A.H. and Rietman, J.S. and Buurke, J.H.	10.1177/0269215516629722	155	1st	EX	EX					EXCLUDE	wrong population
Motor Performance and Physical Activity as Predictors of Prospective Falls in Community-Dwelling Older Adults by Frailty Level: Application of Wearable Technology	2016	Gerontology	62	6	654-664	Mohler, M.J. and Wendel, C.S. and Taylor-Piliae, R.E. and Toosizadeh, N. and Najafi, B.	10.1159/000445889	156	1st	EX	EX					EXCLUDE	no intervention
Clinical benefits of an m health wheelchair skills training program for older adults	2016	Arch. Phys. Med. Rehabil.	97	10	e80	Giesbrecht, E. and Miller, W.C.		157	1st	EX	EX					EXCLUDE	ABSTRACT
Prevention of mental disorders in seniors at risk of Alzheimer's disease in the smart health project: The smartaging platform	2016	Alzheimer's Dementia	12	7	P592-P593	Babiloni, C. and Guarini, A. and Lizio, R. and Cordone, S. and Bonaduce, R. and Armenise, V. and Di Bari, I. and Dalfino, G. and Procaccini, D.A. and Gesualdo, L. and Delpiano, A. and Lombardi, F. and Aldera, C.		158	1st	EX	EX					EXCLUDE	ABSTRACT
The Brazilian version of tailored activity program (TAP-BR) to manage neuropsychiatric behaviors in persons with dementia and reduce caregiver burden in Brazil: A randomized pilot study	2016	Alzheimer's Dementia	12	7	P988	Novelli, M.M.P.C. and Machado, S.C. and De Lima, G.B. and Cantatore, L. and De Sena, B.P. and Rodrigues, R.S. and Izys, C. and Canon, M.B.F. and Nitrini, R. and Gitlin, L.N. and Piersol, C.V. and Yassuda, M.S.		159	1st	EX	EX					EXCLUDE	ABSTRACT
The application of mobile health technology to increase physical activity in persons with Parkinson's disease	2016	Mov. Disord.	31		S671	Ellis, T.D. and DeAngelis, T.R. and Hendron, K. and Cavanaugh, J.T. and Sullivan, N. and Goehring, L. and Thomas, C.A. and Saint-Hilaire, M. and Latham, N.K.	10.1002/mds.26688	160	1st	EX	EX					EXCLUDE	ABSTRACT
Feasibility and preliminary efficacy of a telehealth approach to group tango instruction for people with Parkinson's disease	2016	Mov. Disord.	31		S673-S674	Seidler, K.J. and Duncan, R.P. and McNeely, M.E. and Hackney, M.E. and Earhart, G.M.	10.1002/mds.26688	161	1st	EX	EX					EXCLUDE	ABSTRACT
Effects of videogame step training on gait adaptability in people with Parkinson's disease-A randomized controlled trial	2016	Mov. Disord.	31		S611	Caetano, M.J.D. and Menant, J.C. and Canning, C.G. and Song, J. and Schoene, D. and Brodie, M. and Lord, S.R.	10.1002/mds.26688	162	1st	EX	EX					EXCLUDE	ABSTRACT
Improving fatigue and depression in individuals with multiple sclerosis using telephone-administered physical activity counseling	2016	J. Consult. Clin. Psychol.	84	4	297-309	Turner, A.P. and Hartoonian, N. and Sloan, A.P. and Benich, M. and Kivlahan, D.R. and Hughes, C. and Hughes, A.J. and Haselkorn, J.K.	10.1037/ccp0000086	163	1st	EX	EX					EXCLUDE	wrong population
Effects of a virtual reality and treadmill training on gait of subjects with multiple sclerosis: A pilot study	2016	Mult. Scler. Relat. Disord.	5		91-96	Peruzzi, A. and Cereatti, A. and Della Croce, U. and Mirelman, A.	10.1016/j.msard.2015.11.002	164	1st	EX	EX					EXCLUDE	wrong population
Innovative use of mobile health technology in physical therapy for people with Parkinson's disease	2016	J. Parkinson's Dis.	6		223-224	Hendron, K. and Cavanaugh, J. and DeAnglelis, T. and Sullivan, N. and Goehring, L. and Thomas, C. and Saint-Hilare, M. and Latham, N.K. and Ellis, T.	10.3233/JPD-169900	165	1st	EX	EX					EXCLUDE	ABSTRACT
Robot-supported upper limb training in a virtual learning environment: A pilot randomized controlled trial in persons with MS	2015	J. NeuroEng. Rehabil.	12	1		Feys, P. and Coninx, K. and Kerkhofs, L. and De Weyer, T. and Truyens, V. and Maris, A. and Lamers, I.	10.1186/s12984-015-0043-3	166	1st	EX	EX					EXCLUDE	wrong population
Effect of video game commercial on short term balance training in Thai elderly	2015	Physiotherapy	101		eS398	Pooranawatthanakul, K. and Foongchomcheay, A.	10.1016/j.physio.2015.03.625	167	1st	EX	EX					EXCLUDE	ABSTRACT
Home-based activity promotion for rural older veterans via telehealth: Geriatric tele-walking clinic	2015	J. Am. Geriatr. Soc.	63		S151	Padala, K.P. and Padala, P. and Nabholz, L. and Jackson, B. and Taylor, T. and Sullivan, D.	10.1111/jgs.13439	168	1st	EX	EX					EXCLUDE	ABSTRACT
Bidirectional and multi-user telerehabilitation system: clinical effect on balance, functional activity, and satisfaction in patients with chronic stroke living in long-term care facilities	2014	Sensors (Basel)	14	7	12451-12466	Lin, K.-H. and Chen, C.-H. and Chen, Y.-Y. and Huang, W.-T. and Lai, J.-S. and Yu, S.-M. and Chang, Y.-J.	10.3390/s140712451	169	1st	EX	EX					EXCLUDE	clinical setting
A home-based treadmill training reduced epicardial and abdominal fat in postmenopausal women with metabolic syndrome	2014	Nutr Hosp	30	3	609-613	Fornieles GonzĂˇlez, G. and Rosety RodrĂ­guez, M.Ă and RodrĂ­guez Pareja, M.A. and Diaz OrdĂłĂ±ez, A. and Rosety RodrĂ­guez, J. and Pery Bohorquez, M.T. and Brenes Martin, F. and Escribano Ocon, A. and Rosety RodrĂ­guez, M. and OrdĂłĂ±ez MuĂ±oz, F.J. and Toro Cebada, R. and Rosety RodrĂ­guez, I.	10.3305/nh.2014.30.3.7129	170	1st	EX	EX					EXCLUDE	wrong population
Application of tai chi 6-form sport apparatus in patients with alzheimer's disease	2013	J. Nutr. Health Aging	17	9	848-849	Wong, A.M.K. and Chiu, Y.-T. and Wang, C.-W. and Pei, Y.-C. and Hsu, W.-C.		171	1st	EX	EX					EXCLUDE	wrong intervention
Space Fortress game training and executive control in older adults: a pilot intervention.	2011	Neuropsychol Dev Cogn B Aging Neuropsychol Cogn	18	6	653-677	Stern, Y. and Blumen, H.M. and Rich, L.W. and Richards, A. and Herzberg, G. and Gopher, D.		172	1st	EX	EX					EXCLUDE	wrong intervention
moBeat: Using interactive music to guide and motivate users during aerobic exercising	2011	Appl. Psychophysiol. Biofeedback	36	2	135-145	Van Der Vlist, B. and Bartneck, C. and MĂ¤ueler, S.	10.1007/s10484-011-9149-y	173	1st	EX	EX					EXCLUDE	wrong population
Design of a study using a virtual reality application to improve physical activity in heart failure patients	2011	Eur. J. Heart Fail. Suppl.	10		S192	Verheijden Klompstra, L.S.M. and Stromberg, A. and Jaarsma, T.	10.1093/eurjhf/hsr009	174	1st	EX	EX					EXCLUDE	ABSTRACT
Wii fit balance produces similar improvements in balance and postural control to formalized training	2011	J. Am. Geriatr. Soc.	59		S18	Signorile, J.F. and Pluchino, A. and Lee, S.Y. and Asfour, S.S. and Roos, B.A.	10.1111/j.1532-5415.2011.03416.x	175	1st	EX	EX					EXCLUDE	ABSTRACT
The accuracy of self-report logbooks of adherence to prescribed home-based exercise in Parkinson's disease.	2022	Disability & Rehabilitation	44	8	1260-1267	Schmidt, Matthew and Paul, Serene S. and Canning, Colleen G. and Song, Jooeun and Smith, Stuart and Love, Rachelle and Allen, Natalie E.		176	1st	EX	EX					EXCLUDE	wrong population
Application of the OTAGO Exercise/Fall Prevention Program in the Long-Term Care Setting.	2021	GeriNotes	28	3	2015-12-01	Ecsedy, Andrea E. and Depner, Christine and Hudlikar, Akshay N.		177	1st	EX	EX					EXCLUDE	NO PDF
Telerehabilitation for people with chronic obstructive pulmonary disease: feasibility of a simple, real time model of supervised exercise training.	2013	Journal of Telemedicine & Telecare	19	4	222-226	Holland, Anne E and Hill, Catherine J and Rochford, Peter and Fiore, Julio and Berlowitz, David J and McDonald, Christine F		178	1st	EX	EX					EXCLUDE	clinical setting
A prospective pilot study to evaluate an animated home-based physical exercise program as a treatment option for patients with rheumatoid arthritis.	2016	BMC Musculoskeletal Disorders	17		2022-12-01	Zernicke, Jan and Kedor, Claudia and MĂĽller, Angela and Burmester, Gerd-RĂĽdiger and ReiĂźhauer, Anett and Feist, Eugen		179	1st	EX	EX					EXCLUDE	wrong population
Assessing the effect of a physical activity intervention in a nursing home ecology: a natural lab approach.	2014	BMC Geriatrics	14	1	117-117	Jansen, Carl-Philipp and ClaĂźen, Katrin and Hauer, Klaus and Diegelmann, Mona and Wahl, Hans-Werner		180	1st	EX	EX					EXCLUDE	wrong study design
ICT-based system to predict and prevent falls (iStoppFalls): study protocol for an international multicenter randomized controlled trial.	2014	BMC Geriatrics	14	1	91-91	Gschwind, Yves J and Eichberg, Sabine and Marston, Hannah R and Ejupi, Andreas and Rosario, Helios de and Kroll, Michael and Drobics, Mario and Annegarn, Janneke and Wieching, Rainer and Lord, Stephen R and Aal, Konstantin and Delbaere, Kim		181	1st	EX	EX					EXCLUDE	wrong study design
A 6-week unsupervised home-based exergaming training program to improve balance of older adults.	2015	Gait & Posture	42		S86-S87	Lamoth, C. and van Diest, M. and Stegenga, J. and Verkerke, B. and Postema, K.		182	1st	EX	EX					EXCLUDE	ABSTRACT
Development of a Sensor-Based Behavioral Monitoring Solution to Support Dementia Care.	2019	JMIR mHealth and uHealth	7	6	e12013	Thorpe JR and Forchhammer BH and Maier AM		183	2nd	IN	EX	EX				EXCLUDE	no intervention
Testing Usability and Acceptability of a Web Application to Promote Physical Activity (iCanFit) Among Older Adults.	2014	JMIR human factors	1	1	e2	Hong Y and Goldberg D and Dahlke DV and Ory MG and Cargill JS and Coughlin R and Hernandez E and Kellstedt DK and Peres SC		184	2nd	IN	EX	EX				EXCLUDE	no intervention
A telehealth program for self-management of COPD exacerbations and promotion of an active lifestyle: a pilot randomized controlled trial.	2014	International journal of chronic obstructive pulmonary disease	9		935-44	Tabak M and Brusse-Keizer M and van der Valk P and Hermens H and Vollenbroek-Hutten M		185	2nd	EX	IN	EX				EXCLUDE	clinical setting
Assessment of postural balance in community-dwelling older adults - methodological aspects and effects of biofeedback-based Nintendo Wii training.	2014	Danish medical journal	61	1	B4775	JĂ¸rgensen MG		186	2nd	EX	IN	EX				EXCLUDE	wrong intervention
Efficacy of interactive video gaming in older adults with memory complaints: A cluster-randomized exercise intervention.	2021	PloS one	16	5	e0252016	Ramnath U and Rauch L and Lambert EV and Kolbe-Alexander T		187	2nd	EX	IN	EX				EXCLUDE	wrong intervention
Performance of machine learning models in estimation of ground reaction forces during balance exergaming.	2022	Journal of neuroengineering and rehabilitation	19	1	18	Vonstad EK and Bach K and Vereijken B and Su X and Nilsen JH		188	2nd	EX	IN	EX				EXCLUDE	wrong intervention
Impact of an early recovery management intervention on functioning in postoperative coronary artery bypass patients with diabetes.	2007	Heart & lung : the journal of critical care	36	6	418-30	Miller C and Zimmerman L and Barnason S and Nieveen J		189	2nd	IN	EX	EX				EXCLUDE	clinical setting
Social Support Patterns of Middle-Aged and Older Adults Within a Physical Activity App: Secondary Mixed Method Analysis.	2019	JMIR aging	2	2	e12496	Lewis ZH and Swartz MC and Martinez E and Lyons EJ		190	2nd	EX	IN	EX				EXCLUDE	wrong intervention
StraightenUp+: Monitoring of Posture during Daily Activities for Older Persons Using Wearable Sensors.	2018	Sensors (Basel, Switzerland)	18	10		Cajamarca G and RodrĂ­guez I and Herskovic V and Campos M and RiofrĂ­o JC		191	2nd	IN	EX	EX				EXCLUDE	no intervention
Effects of Dynamic Perturbation-Based Training on Balance Control of Community-Dwelling Older Adults.	2018	Scientific reports	8	1	17231	Chien JE and Hsu WL		192	2nd	IN	EX	EX				EXCLUDE	wrong location
The effectiveness and cost-effectiveness of strength and balance Exergames to reduce falls risk for people aged 55â€‰years and older in UK assisted living facilities: a multi-centre, cluster randomised controlled trial.	2019	BMC medicine	17	1	49	Stanmore EK and Mavroeidi A and de Jong LD and Skelton DA and Sutton CJ and Benedetto V and Munford LA and Meekes W and Bell V and Todd C		193	2nd	EX	IN	EX				EXCLUDE	wrong population
Feasibility testing of a home-based sensor system to monitor mobility and daily activities in Korean American older adults.	2017	International journal of older people nursing	12	1		Chung J and Demiris G and Thompson HJ and Chen KY and Burr R and Patel S and Fogarty J		194	2nd	IN	EX	EX				EXCLUDE	no intervention
Assessing functional exercise capacity using telehealth: Is it valid and reliable in patients with chronic heart failure?	2017	Journal of telemedicine and telecare	23	2	225-232	Hwang R and Mandrusiak A and Morris NR and Peters R and Korczyk D and Russell T		195	2nd	EX	IN	EX				EXCLUDE	no intervention
A social robot intervention on depression, loneliness, and quality of life for Taiwanese older adults in long-term care.	2020	International psychogeriatrics	32	8	981-991	Chen SC and Moyle W and Jones C and Petsky H		196	2nd	IN	EX	EX				EXCLUDE	wrong intervention
Clinical Use of Nintendo Wii (TM) Bowling Simulation to Decrease Fall Risk in an Elderly Resident of a Nursing Home: A Case Report	2009	JOURNAL OF GERIATRIC PHYSICAL THERAPY	32	4	174-180	Clark, R and Kraemer, T		197	2nd	IN	EX	EX				EXCLUDE	wrong study design
Flow Experience of Older Adults Using the iStoppFalls Exergame	2016	GAMES AND CULTURE	11	1	201-222	Marston, HR and Kroll, M and Fink, D and Gschwind, YJ		198	2nd	EX	IN	EX				EXCLUDE	wrong intervention
Development and evaluation of an exergaming application for improving seniors' well-being	2016	20TH PAN-HELLENIC CONFERENCE ON INFORMATICS (PCI 2016)				Kostaki, C and Goumopoulos, C		199	2nd	EX	IN	EX				EXCLUDE	wrong intervention
A Closed-Loop Approach for Improving the Wellness of Low-Income Elders at Home Using Game Consoles	2012	IEEE COMMUNICATIONS MAGAZINE	50	1	44-51	Lim, JH and Zhan, AD and Ko, JG and Terzis, A and Szanton, S and Gitlin, L		200	2nd	IN	EX	EX				EXCLUDE	no intervention
Efficacy of BingocizeÂ®: A Game-Centered Mobile Application to Improve Physical and Cognitive Performance in Older Adults	2018	Games Health J	7	4	253-261	Shake, M.C. and Crandall, K.J. and Mathews, R.P. and Falls, D.G. and Dispennette, A.K.		201	2nd	EX	IN	EX				EXCLUDE	wrong location
Virtual Reality Training With Three-Dimensional Video Games Improves Postural Balance and Lower Extremity Strength in Community-Dwelling Older Adults	2017	J Aging Phys Act	25	4	621-627	Lee, Y. and Choi, W. and Lee, K. and Song, C. and Lee, S.		202	2nd	EX	IN	EX				EXCLUDE	wrong location
Protocol for a pilot randomized controlled trial of a mobile health exercise intervention for older patients with myeloid neoplasms (GO-EXCAP 2)	2022	J. Geriatr. Oncol.	13	4	545-553	Loh, K.P. and Sanapala, C. and Janelsins, M. and Klepin, H.D. and Schnall, R. and Culakova, E. and Sohn, M.B. and Vertino, P. and Susiarjo, M. and Jensen-Battaglia, M. and Becker, M.W. and Liesveld, J. and Mendler, J.H. and Huselton, E. and Lin, P.-J. and Mustian, K.		203	2nd	EX	IN	EX				EXCLUDE	wrong study design
Effect of exergaming on wellbeing of residents in a nursing home: a single blinded intervention study	2022	Aging Clin. Exp. Res.	34	1	151-157	Gunst, M. and De Meyere, I. and Willems, H. and Schoenmakers, B.		204	2nd	EX	IN	EX				EXCLUDE	wrong location
Feasibility and usability of a mobile health exercise intervention (GO-EXCAP) in older patients with myeloid malignancies	2022	Epidemiology	70		S214-S215	Loh, K. and Sanapala, C. and Watson, E. and Jensen-Battaglia, M. and Janelsins, M. and Klepin, H.D. and Schnall, R. and Culakova, E. and Vertino, P. and Susiarjo, M. and Po-Ju, L. and Mendler, J. and Liesveld, J. and Huselton, E. and Mohile, S. and Mustian, K.		205	2nd	EX	IN	EX				EXCLUDE	ABSTRACT
Online Dance Therapy for People With Parkinsonâ€™s Disease: Feasibility and Impact on Consumer Engagement	2021	Neurorehabil. Neural Repair	35	12	1076-1087	Morris, M.E. and Slade, S.C. and Wittwer, J.E. and Blackberry, I. and Haines, S. and Hackney, M.E. and McConvey, V.B.		206	2nd	IN	EX	EX				EXCLUDE	wrong population
Cycle more with virtual reality: A proof of concept study in an institutionalised able-bodied geriatric population	2021	Age Ageing	50	4	1422-1425	Loggia, G. and Gauthier, A. and Lemiere, F. and Drigny, J. and Desvergee, A. and Leconte, P. and Ruet, A.		207	2nd	EX	IN	EX				EXCLUDE	clinical setting
Effects of a virtual group cycling experience on people living with dementia: A mixed method pilot study	2021	Dementia (London)	20	5	1518-1535	D'Cunha, N.M. and Isbel, S.T. and Frost, J. and Fearon, A. and McKune, A.J. and Naumovski, N. and Kellett, J.		208	2nd	EX	IN	EX				EXCLUDE	wrong study design
Investigating the feasibility and acceptability of the HOLOBalance system compared with standard care in older adults at risk for falls: study protocol for an assessor blinded pilot randomised controlled study	2021	BMJ Open	11	2		Liston, M. and Genna, G. and Maurer, C. and Kikidis, D. and Gatsios, D. and Fotiadis, D. and Bamiou, D.-E. and Pavlou, M.		209	2nd	EX	IN	EX				EXCLUDE	wrong study design
Combining Stochastic Resonance Vibration With Exergaming for Motor-Cognitive Training in Long-Term Care								210	2nd	IN	EX	EX				EXCLUDE	wrong intervention
Effects of a Digital Self-care Intervention in Adults with COPD: A Pilot Study	2020	West J Nurs Res	42	9	736-746	Bugajski, A. and Frazier, S.K. and Cousin, L. and Rechenberg, K. and Brown, J. and Lengerich, A.J. and Moser, D.K. and Lennie, T.A.		211	2nd	IN	EX	EX				EXCLUDE	wrong intervention
Enhancing patient activation and self-management activities in patients with type 2 diabetes using the US department of defense mobile health care environment: Feasibility study	2020	J. Med. Internet Res.	22	5		Gimbel, R.W. and Rennert, L.M. and Crawford, P. and Little, J.R. and Truong, K. and Williams, J.E. and Griffin, S.F. and Shi, L. and Chen, L. and Zhang, L. and Moss, J.B. and Marshall, R.C. and Edwards, K.W. and Crawford, K.J. and Hing, M. and Schmeltz, A. and Lumsden, B. and Ashby, M. and Haas, E. and Palazzo, K.		212	2nd	IN	EX	EX				EXCLUDE	wrong location
Does a novel exergame challenge balance and activate muscles more than existing off-the-shelf exergames?	2020	J. NeuroEng. Rehabil.	17	1		Willaert, J. and De Vries, A.W. and Tavernier, J. and Van Dieen, J.H. and Jonkers, I. and Verschueren, S.		213	2nd	EX	IN	EX				EXCLUDE	wrong location
A smartphone-based solution to monitor daily physical activity in a care home	2019	J Telemed Telecare	25	10	611-622	Joosen, P. and Piette, D. and Buekers, J. and Taelman, J. and Berckmans, D. and De Boever, P.		214	2nd	IN	EX	EX				EXCLUDE	wrong intervention
Time-dependent tuning of balance control and aftereffects following optical flow perturbation training in older adults	2019	J. NeuroEng. Rehabil.	16	1		Richards, J.T. and Selgrade, B.P. and Qiao, M. and Plummer, P. and Wikstrom, E.A. and Franz, J.R.		215	2nd	EX	IN	EX				EXCLUDE	clinical setting
Computer and Videogame Interventions for Older Adults' Cognitive and Everyday Functioning	2019	Games Health J	8	2	129-143	Belchior, P. and Yam, A. and Thomas, K.R. and Bavelier, D. and Ball, K.K. and Mann, W.C. and Marsiske, M.		216	2nd	IN	EX	EX				EXCLUDE	wrong intervention
Intervention Comparative Effectiveness for Adult Cognitive Training (ICE-ACT) Trial: Rationale, design, and baseline characteristics	2019	Contemp. Clin. Trials	78		76-87	Yoon, J.-S. and Roque, N.A. and Andringa, R. and Harrell, E.R. and Lewis, K.G. and Vitale, T. and Charness, N. and Boot, W.R.		217	2nd	IN	EX	EX				EXCLUDE	wrong intervention
The factors affecting older adultsâ€™ intention toward ongoing participation in virtual reality leisure activities	2019	Int. J. Environ. Res. Public Health	16	3		Yeh, T.-M. and Pai, F.-Y. and Jeng, M.-Y.		218	2nd	EX	IN	EX				EXCLUDE	wrong study design
Thinking-While-Moving Exercises May Improve Cognition in Elderly with Mild Cognitive Deficits: A Proof-of-Principle Study	2018	Dement. Geriatr. Cogn. Dis. Extra	8	2	248-258	De Boer, C. and Echlin, H.V. and Rogojin, A. and Baltaretu, B.R. and Sergio, L.E.		219	2nd	IN	EX	EX				EXCLUDE	wrong location
Effect of a robotic seal on the motor activity and sleep patterns of older people with dementia, as measured by wearable technology: A cluster-randomised controlled trial	2018	Maturitas	110		2017-10-01	Moyle, W. and Jones, C. and Murfield, J. and Thalib, L. and Beattie, E. and Shum, D. and O'Dwyer, S. and Mervin, M.C. and Draper, B.		220	2nd	IN	EX	EX				EXCLUDE	wrong intervention
Walking in fully immersive virtual environments: an evaluation of potential adverse effects in older adults and individuals with Parkinsonâ€™s disease	2017	J. NeuroEng. Rehabil.	14	1		Kim, A. and Darakjian, N. and Finley, J.M.		221	2nd	EX	IN	EX				EXCLUDE	clinical setting
Effects of Exergames on Balance, Functional Mobility, and Quality of Life of Geriatrics Versus Home Exercise Programme: Randomized Controlled Study	2015	Cent. Eur. J. Public Health	23		S14-S18	Karahan, A.Y. and Tok, F. and TaĹźkÄ±n, H. and KuĂ§uksaraĂ§, S. and BaĹźaran, A. and YÄ±ldÄ±rÄ±m, P.		222	2nd	EX	IN	EX				EXCLUDE	clinical setting
Facilitation of corticospinal excitability by virtual reality exercise following anodal transcranial direct current stimulation in healthy volunteers and subacute stroke subjects	2014	J. NeuroEng. Rehabil.	11	1		Kim, Y.J. and Ku, J. and Cho, S. and Kim, H.J. and Cho, Y.K. and Lim, T. and Kang, Y.J.		223	2nd	EX	IN	EX				EXCLUDE	clinical setting
Too sick not to exercise: Using a 6-week, home-based exercise intervention for cancer-related fatigue self-management for postsurgical non-small cell lung cancer patients	2013	Cancer Nurs.	36	3	175-188	Hoffman, A.J. and Brintnall, R.A. and Brown, J.K. and Eye, A.V. and Jones, L.W. and Alderink, G. and Ritz-Holland, D. and Enter, M. and Patzelt, L.H. and Vanotteren, G.M.		224	2nd	EX	IN	EX				EXCLUDE	wrong population
Unsupervised virtual reality-based exercise program improves hip muscle strength and balance control in older adults: A pilot study	2013	Arch. Phys. Med. Rehabil.	94	5	937-943	Kim, J. and Son, J. and Ko, N. and Yoon, B.		225	2nd	EX	IN	EX				EXCLUDE	wrong location
Feasibility study of home telerehabilitation for physically inactive veterans	2010	J. Rehabil. Res. Dev.	47	5	465-476	Harada, N.D. and Dhanani, S. and Elrod, M. and Hahn, T. and Kleinman, L. and Fang, M.		226	2nd	EX	IN	EX				EXCLUDE	clinical setting
Pelvic Muscle Exercises Using A Home Trainer for Pelvic Muscle Dysfunction: A Case Report.	2016	Urologic Nursing	36	2	82-87	Shelly, Beth		227	2nd	EX	IN	EX				EXCLUDE	wrong study design
Video-Gameâ€“Based Exercises for Older People With Chronic Low Back Pain: A Randomized Controlledtable Trial (GAMEBACK).	2019	Physical Therapy	99	1	14-27	Zadro, Joshua R and Shirley, Debra and Simic, Milena and Mousavi, Seyed J and Ceprnja, Dragana and Maka, Katherine and Sung, Jennie and Ferreira, Paulo		228	2nd	EX	IN	EX				EXCLUDE	wrong population
Understanding the Wii Exergames Use: Voices from Assisted Living Residents.	2016	Rehabilitation Nursing	41	5	279-288	Chao, Ying-Yu and Lucke, Kathleen T. and Scherer, Yvonne K. and Montgomery, Carolyn A.		229	2nd	EX	IN	EX				EXCLUDE	clinical setting
AN IN-DEPTH, LONGITUDINAL EXAMINATION OF THE DAILY PHYSICAL ACTIVITY OF A PATIENT WITH HEART FAILURE USING A NINTENDO WII AT HOME: A CASE REPORT.	2013	Journal of Rehabilitation Medicine (Stiftelsen Rehabiliteringsinformation)	45	6	599-602	Klompstra, Leonie Verheijden and Jaarsma, Tiny and StrĂłmberg, Anna		230	2nd	EX	IN	EX				EXCLUDE	wrong study design
WiiFitâ„˘ Plus balance test scores for the assessment of balance and mobility in older adults.	2012	Gait & Posture	36	3	430-433	Reed-Jones RJ and Dorgo S and Hitchings MK and Bader JO and Reed-Jones, Rebecca J and Dorgo, Sandor and Hitchings, Maija K and Bader, Julia O		231	2nd	EX	IN	EX				EXCLUDE	no intervention
Dance! don't fall - preventing falls and promoting exercise at home.	2012	Studies in Health Technology & Informatics	177		254-259	Blobel, Bernd and Pharow, Peter and Sousa, Filipe and Kerwin, Maureen and Nunes, Francisco and Silva, Paula Alexandra		232	2nd	EX	IN	EX				EXCLUDE	wrong intervention
A cognitive-motor intervention using a dance video game to enhance foot placement accuracy and gait under dual task conditions in older adults: a randomized controlled trial.	2012	BMC Geriatrics	12	1	74-74	Pichierri, Giuseppe and Murer, Kurt and de Bruin, Eling D		233	2nd	IN	EX	EX				EXCLUDE	wrong location
Reminiscence-tied cycling technology in long-term care: A feasibility study.	2021	Journal of the American Geriatrics Society	69	10	2987-2990	Zorz S and Dellaire S and Reilly K and Wilson-Sanchez J and Rodriguez RA and Campbell TM		234	2nd	EX	M	EX				EXCLUDE	wrong study design
Validation of a Motor-Cognitive Assessment for a Stepping Exergame in Older Adults: Use of Game-Specific, Internal Data Stream.	2020	Games for health journal	9	2	95-107	Litz E and Ball C and Jansen CP and Werner C and de Bruin E and Hauer K		235	2nd	EX	M	EX				EXCLUDE	wrong location
Two-Year Use of Care Robot Zora in Dutch Nursing Homes: An Evaluation Study	2019	Healthcare (Basel, Switzerland)	7	31		Huisman C., Kort H.		236	2nd	EX	EX	EX				EXCLUDE	wrong population
A Novel and Intelligent Home Monitoring System for Care Support of Elders with Cognitive Impairment.	2016	Journal of Alzheimer's disease : JAD	54	4	1561-1591	Lazarou I and Karakostas A and Stavropoulos TG and Tsompanidis T and Meditskos G and Kompatsiaris I and Tsolaki M		237	2nd	EX	M	EX				EXCLUDE	no intervention
Remote health coaching for interactive exercise with older adults in a home environment.	2015	Annual International Conference of the IEEE Engineering in Medicine and Biology Society. IEEE Engineering in Medicine and Biology Society. Annual International Conference	2015		5485-8	Jimison HB and Hagler S and Kurillo G and Bajcsy R and Pavel M		238	2nd	EX	M	EX				EXCLUDE	no intervention
Physical activity in incident patients with pulmonary arterial and chronic thromboembolic hypertension.	2019	Lung	197	5	617-625	Saxer S and Lichtblau M and Berlier C and Hasler ED and Schwarz EI and Ulrich S		239	2nd	M	EX	EX				EXCLUDE	no intervention
International Ballroom Dancing Against Neurodegeneration: A Randomized Controlled Trial in Greek Community-Dwelling Elders With Mild Cognitive impairment.	2017	American journal of Alzheimer's disease and other dementias	32	8	489-499	Lazarou I and Parastatidis T and Tsolaki A and Gkioka M and Karakostas A and Douka S and Tsolaki M		240	2nd	M	EX	EX				EXCLUDE	wrong location
[Effects of Silver-Care-Robot Program on Cognitive Function, Depression, and Activities of Daily Living for Institutionalized Elderly People].	2015	Journal of Korean Academy of Nursing	45	3	388-96	Oh JH and Yi YJ and Shin CJ and Park C and Kang S and Kim J and Kim IS		241	2nd	M	EX	EX				EXCLUDE	foreign language
Socially Assistive Robots and Their Potential in Enhancing Older People's Activity and Social Participation.	2018	Journal of the American Medical Directors Association	19	5	462-463	Obayashi K and Kodate N and Masuyama S		242	2nd	M	EX	EX				EXCLUDE	wrong intervention
Tele-health services for the elderly: A novel southern Italy family needs-oriented model.	2016	Journal of telemedicine and telecare	22	6	356-62	De Cola MC and De Luca R and Bramanti A and BertĂ¨ F and Bramanti P and CalabrĂ˛ RS		243	2nd	M	EX	EX				EXCLUDE	wrong intervention
RAMCIP: An Advanced Social Robot for Providing Assistance at Home to Older People in Need.	2019	Cyberpsychology, behavior and social networking	22	7	510-511	Riva G and Riva E		244	2nd	EX	M	EX				EXCLUDE	ABSTRACT
Validation and User Evaluation of a Sensor-Based Method for Detecting Mobility-Related Activities in Older Adults.	2015	PloS one	10	9	e0137668	Geraedts HA and Zijlstra W and Van Keeken HG and Zhang W and Stevens M		245	2nd	M	EX	EX				EXCLUDE	no intervention
Development of an assistive technology intervention for community older adults.	2017	Physical & occupational therapy in geriatrics	35	2	49-66	Orellano-ColĂłn EM and Morales FM and Sotelo Z and Picado N and Castro EJ and Torres M and Rivero M and Varas N and Jutai J		246	2nd	M	EX	EX				EXCLUDE	wrong intervention
Serious Motion-Based Exercise Games for Older Adults: Evaluation of Usability, Performance, and Pain Mitigation.	2020	JMIR serious games	8	2	e14182	Brauner P and Ziefle M		247	2nd	EX	M	EX				EXCLUDE	wrong population
Short video game play improves executive function in the oldest old living in residential care	2020	COMPUTERS IN HUMAN BEHAVIOR	108			McCord, A and Cocks, B and Barreiros, AR and Bizo, LA		248	2nd	M	EX	EX				EXCLUDE	wrong intervention
Exergaming Platform for Older Adults Residing in Long-Term Care Homes: User-Centered Design, Development, and Usability Study	2021	JMIR SERIOUS GAMES	9	1		Chu, CH and Biss, RK and Cooper, L and Quan, AML and Matulis, H		249	2nd	M	EX	EX				EXCLUDE	no intervention
The effect of innovative smartphone application on adherence to a home-based exercise programs for female older adults with knee osteoarthritis in Saudi Arabia: a randomized controlled trial	2022	DISABILITY AND REHABILITATION	44	11	2420-2427	Alasfour, M and Almarwani, M		250	2nd	EX	M	EX				EXCLUDE	wrong population
What helps older people persevere with yoga classes? A realist process evaluation of a COVID-19-affected yoga program for fall prevention	2022	BMC PUBLIC HEALTH	22	1		Haynes, A and Gilchrist, H and Oliveira, JS and Grunseit, A and Sherrington, C and Lord, S and Tiedemann, A		251	2nd	EX	M	EX				EXCLUDE	wrong intervention
Isolated systems towards a dancing constellation: coping with the Covid-19 lockdown through a pilot dance movement therapy tele-intervention	2021	Body Mov. Dance Psychother.	16	1	2018-09-01	Re, M.		252	2nd	M	EX	EX				EXCLUDE	wrong study design
Feasibility of a Home-Based Tablet App for Dexterity Training in Multiple Sclerosis: Usability Study	2020	JMIR Mhealth Uhealth	8	6	e18204	van Beek, J.J.W. and van Wegen, E.E.H. and Rietberg, M.B. and Nyffeler, T. and Bohlhalter, S. and Kamm, C.P. and Nef, T. and Vanbellingen, T.		253	2nd	M	EX	EX				EXCLUDE	wrong study design
The Effectiveness of a Web-Based Health Education Tool, WESIHAT 2.0, among Older Adults: A Randomized Controlled Trial	2019	J. Alzheimer's Dis.	70		S255-S270	Vanoh, D. and Shahar, S. and Razali, R. and Ali, N.M. and Manaf, Z.A. and Mohd Noah, S.A. and Nur, A.M.		254	2nd	M	M	EX				EXCLUDE	wrong intervention
Pushing the Boundaries: A Physical Activity Intervention Extends Sensor-Assessed Life-Space in Nursing Home Residents	2018	Gerontologist	58	5	979-988	Jansen, C.-P. and Diegelmann, M. and Schilling, O.K. and Werner, C. and Schnabel, E.-L. and Wahl, H.-W. and Hauer, K.		255	2nd	M	EX	EX				EXCLUDE	technology not integrated
The â€śInterval Walking in Colorectal Cancerâ€ť (I-WALK-CRC) study: Design, methods and recruitment results of a randomized controlled feasibility trial	2018	Contemp. Clin. Trials Comm.	9		143-150	Banck-Petersen, A. and Olsen, C.K. and Djurhuus, S.S. and Herrstedt, A. and Thorsen-Streit, S. and Ried-Larsen, M. and Ăsterlind, K. and Osterkamp, J. and Krarup, P.-M. and Vistisen, K. and Mosgaard, C.S. and Pedersen, B.K. and HĂ¸jman, P. and Christensen, J.F.		256	2nd	EX	M	EX				EXCLUDE	wrong study design
Home-based interactive e-health educational intervention for middle-aged adults to improve total exercise, adherence rate, exercise efficacy, and outcome: a randomised controlled trial	2018	Hong Kong Med J	24	1	34-38	Wong, E.M. and Chair, S.Y. and Leung, D.Y. and Sit, J.W. and Leung, K.P.		257	2nd	EX	M	EX				EXCLUDE	wrong population
Feasibility and cost-effectiveness of a multidisciplinary home-telehealth intervention programme to reduce falls among elderly discharged from hospital: study protocol for a randomized controlled trial	2016	BMC Geriatr	16	1	209	Giordano, A. and Bonometti, G.P. and Vanoglio, F. and Paneroni, M. and Bernocchi, P. and Comini, L. and Giordano, A.		258	2nd	M	EX	EX				EXCLUDE	wrong study design
The Online Big Blue Test for Promoting Exercise: Health, Self-Efficacy, and Social Support	2015	Telemed J E Health	21	10	852-859	GĂłmez-ZĂşĂ±iga, B. and Pousada, M. and Hernandez, M.M. and Colberg, S. and GabarrĂłn, E. and Armayones, M.		259	2nd	EX	M	EX				EXCLUDE	wrong population
Effectiveness and cost-effectiveness of a blended exercise intervention for patients with hip and/or knee osteoarthritis: Study protocol of a randomized controlled trial	2014	BMC Musculoskelet. Disord.	15	1		Kloek, C.J. and Bossen, D. and Veenhof, C. and Van Dongen, J.M. and Dekker, J. and De Bakker, D.H.		260	2nd	M	EX	EX				EXCLUDE	wrong study design
A Web services-based exergaming platform for senior citizens: the Long Lasting Memories project approach to e-health care.	2011	Conf Proc IEEE Eng Med Biol Soc			2505-2509	Bamidis, P.D. and Konstantinidis, E.I. and Billis, A. and Frantzidis, C. and Tsolaki, M. and Hlauschek, W. and Kyriacou, E. and Neofytou, M. and Pattichis, C.S.		261	2nd	EX	M	EX				EXCLUDE	wrong study design
Home-based exercise program for older adults with Motoric Cognitive Risk syndrome: feasibility study.	2021	Neurodegenerative Disease Management	11	3	221-228	Ambrose, Anne Felicia and Gulley, Emma and Verghese, Tanya and Verghese, Joe		262	2nd	EX	M	EX				EXCLUDE	no technology
User attitudes and implementation requirements of a tele-exercise intervention for people aging with lower body mobility impairment.	2021	Gerontechnology	20	2	2022-12-01	Beer, Jenay M. and Mackin, Taylor E. and Mois, George and Koon, Lyndsie M. and Datta, Amber and Mitzner, Tracy L. and Rogers, Wendy A.		263	2nd	M	EX	EX				EXCLUDE	wrong population
Promoting Physical Activity via Telehealth in People With Parkinson Disease: The Path Forward After the COVID-19 Pandemic?	2020	Physical Therapy	100	10	1730-1736	Quinn, Lori and Macpherson, Chelsea and Long, Katrina and Shah, Hiral		264	2nd	M	EX	M				EXCLUDE	wrong intervention
Feasibility of Interactive Biking Exercise System for Telemanagement in Elderly.	2013	Studies in Health Technology & Informatics	192		642-646	Finkelstein, Joseph and Jeong, In Cheol		265	2nd	EX	M	EX				EXCLUDE	wrong study design
Community-Based Exercise for Upper Limb Paresis: A Controlled Trial With Telerehabilitation.	2009	Neurorehabilitation & Neural Repair	28	7	611-620	Benvenuti, Francesco and Stuart, Mary and Cappena, Veruska and Gabella, Sara and Corsi, Sara and Taviani, Antonio and Albino, Antonio and Scattareggia Marchese, Sandro and Weinrich, Michael		266	2nd	EX	M	EX				EXCLUDE	clinical setting
Feasibility and effects of home-based smartphone-delivered automated feedback training for gait in people with Parkinson's disease: A pilot randomized controlled trial.	2016	Parkinsonism & Related Disorders	22		28-34	Ginis, Pieter and Nieuwboer, Alice and Dorfman, Moran and Ferrari, Alberto and Gazit, Eran and Canning, Colleen G. and Rocchi, Laura and Chiari, Lorenzo and Hausdorff, Jeffrey M. and Mirelman, Anat		267	2nd	M	EX	EX				EXCLUDE	wrong population
Bedside exercise for mobility-limited nursing home residents: a case study.	2002	Journal of Geriatric Physical Therapy	25	2	2019-12-01	Deneen EK and Banerjee S and Heermans AG and Dean RC		268	2nd	M	EX	M				EXCLUDE	clinical setting
Integration of cognitive and physical training in a smart home environment for the elderly people...MEDINFO 2010: Proceedings of the 13th World Congress on Medical Informatics, Part 1	2010	Studies in Health Technology & Informatics	160		58-62	Konstantinidis EI and Billis A and Hlauschek W and Panek P and Bamidis PD and Safran C and Reti S and Marin H		269	2nd	EX	M	EX				EXCLUDE	wrong study design
Usability and acceptability of a website that provides tailored advice on falls prevention activities for older people.	2009	Health Informatics Journal	15	1	27-39	Nyman SR and Yardley L		270	2nd	EX	M	EX				EXCLUDE	no intervention
A comparative analysis of changes in postural control following training using the Wii balance program and standardized falls prevention programs.	2010	Comparative Analysis of Changes in Postural Control Following Training Using the Wii Balance Program & Standardized Falls Prevention Programs			42 p-42 p	Pluchino, Alessandra		271	2nd	EX	M	EX				EXCLUDE	wrong location
Effects of virtual reality exercise program using the sony playstation 2 gaming platform on balance, emotion and quality of life in patients with Parkinson's disease	2019	Mov. Disord.	34		S56	Lee, G.-H.		272	2nd	EX	IN	EX				EXCLUDE	NO PDF
Virtual Kayak Paddling Exercise Improves Postural Balance, Muscle Performance, and Cognitive Function in Older Adults with Mild Cognitive Impairment: A Randomized Controlled Trial	2019	J Aging Phys Act			2027-01-01	Choi, W. and Lee, S.		273	2nd	EX	M	IN				EXCLUDE	NO PDF
Complexity of Daily Physical Activity Is More Sensitive Than Conventional Metrics to Assess Functional Change in Younger Older Adults	2018	Sensors (Basel)	18	7		Zhang, W. and Schwenk, M. and Mellone, S. and Paraschiv-Ionescu, A. and Vereijken, B. and Pijnappels, M. and Mikolaizak, A.S. and Boulton, E. and Jonkman, N.H. and Maier, A.B. and Klenk, J. and Helbostad, J. and Taraldsen, K. and Aminian, K.		274	2nd	M	IN	EX				EXCLUDE	no intervention
A novel tablet-based application for cancer care coordination in older adults	2018	J. Am. Geriatr. Soc.	66		S232-S233	Loh, K. and Ramsdale, E. and Culakova, E. and Mendler, J.H. and Liesveld, J.L. and O'Dwyer, K. and Gilles, M. and Lloyd, T. and Goodman, M. and Klepin, H. and Mustian, K. and Schnall, R. and Mohile, S.		275	2nd	M	EX	EX				EXCLUDE	NO PDF
Trial Implementation of a Telerehabilitation Exercise System in Residential Aged Care	2018	Stud Health Technol Inform	246		62-74	Hutchinson, M. and Wendt, N. and Smith, S.T.		276	2nd	M	EX	EX				EXCLUDE	NO PDF
Interactive cognitive-motor step training improves cognitive risk factors of falling in older adults - A randomized controlled trial	2015	PLoS ONE	10	12		Schoene, D. and Valenzuela, T. and Toson, B. and Delbaere, K. and Severino, C. and Garcia, J. and Davies, T.A. and Russell, F. and Smith, S.T. and Lord, S.R.		277	2nd	M	IN	EX				EXCLUDE	wrong intervention
Increasing intensityof practice after stroke using apps, internet and sensors to connect patients and therapists remotely: A feasibility study	2018	Eur. Stroke J.	3	1	200	Simpson, D. and Bird, M.L. and Smith, S. and Schmidt, M. and Callisaya, M.		278	2nd	M	IN	EX				EXCLUDE	NO PDF
An mHealth-Facilitated Personalized Intervention for Physical Activity and Sleep in Community-Dwelling Older Adults.	2022	Journal of aging and physical activity	30	2	261-270	Li J and Szanton SL and McPhillips MV and Lukkahatai N and Pien GW and Chen K and Hladek MD and Hodgson N and Gooneratne NS		279	2nd			EX				EXCLUDE	NO PDF
The effects of visiting exercise program and telecoaching for physical activity promotion on physical fitness and quality of life in the frail elderly.	2011	Korean Journal of Adult Nursing	23	2	198-207	Kim, YJ and Ha, JY		280	2nd			EX				EXCLUDE	NO PDF
COMPARISON THE EFFECTS OF VIDEO-BASED GAMES EXERCISES AND AEROBIC EXERCISES ON BALANCE AND MOBILITY IN ELDERLY.	2018	Journal of Exercise Therapy & Rehabilitation	5		S135-S135	CICEK, AYNUR and TARAKCI, ELA and OZDINCLER, ARZU RAZAK		281	2nd			EX				EXCLUDE	NO PDF
Usability of a cognitive (Gradior) and physical training program based in new software technologies in patients with mild dementia, mild cognitive impairment and healthy elderly people: Long Lasting Memories preliminary findings	2011	Neurosci. Lett.	500		e6	Franco-MartĂ­n, M. and GonzĂˇlez Palau, F. and Ruiz, Y. and Vargas, E. and Solis, A. and G-Mellado, J. and Toribio, J.M. and Losada, R. and GĂłmez, P. and Bueno, Y. and BartolomĂ©, L.		282	2nd	IN	IN	EX				EXCLUDE	ABSTRACT
Residents can be motivated to be more enthusiastic toward exercise when introduced to 'virtual reality'.	2016	Canadian Nursing Home	27	4	28-28			283	2nd	M		EX				EXCLUDE	NO PDF
Xbox Kinect training to improve clinical measures of balance in older adults: a pilot study	2016	Aging Clin. Exp. Res.	28	3	451-457	Bieryla, K.A.		284	3rd	IN	EX	M	EX	EX		EXCLUDE	wrong location
The effect of the Nintendo Wii Fit and exercise in improving balance and quality of life in community dwelling elders.	2012	Technology & Health Care	20	1	95-115	Franco JR and Jacobs K and Inzerillo C and Kluzik J		285	3rd	EX	IN	M	EX	EX		EXCLUDE	wrong location
Acceptance of different design exergames in elders.	2018	PloS one	13	7	e0200185	Chen CK and Tsai TH and Lin YC and Lin CC and Hsu SC and Chung CY and Pei YC and Wong AMK		286	3rd	IN	M	EX	EX	EX		EXCLUDE	wrong intervention
The Benefits of Custom Exergames for Fitness, Balance, and Health-Related Quality of Life: A Randomized Controlled Trial with Community-Dwelling Older Adults.	2021	Games for health journal	10	4	245-253	GonĂ§alves A and MuĂ±oz J and CameirĂŁo MS and Gouveia Ă‰R and Sousa H and BermĂşdez I Badia S		287	3rd	M	IN	EX	EX	EX		EXCLUDE	wrong location
Determinants of Behaviour Change in a Multi-Component Telemonitoring Intervention for Community-Dwelling Older Adults.	2018	Nutrients	10	8		van Doorn-van Atten MN and de Groot LCPGM and de Vries JHM and Haveman-Nies A		288	3rd	IN	M	EX	EX	EX		EXCLUDE	wrong intervention
Short Daily-Life Walking Bouts and Poor Self-Reported Health Predict the Onset of Depression in Community-Dwelling Older People: A 2-Year Longitudinal Cohort Study.	2022	Journal of the American Medical Directors Association	23	7	1242-1247.e3	Chan LLY and van Schooten KS and Lord SR and Delbaere K and Brodie M		289	3rd	IN	M	EX	EX	EX		EXCLUDE	no intervention
A randomized controlled pilot study assessing the feasibility of combined motor-cognitive training and its effect on gait characteristics in the elderly.	2013	Clinical rehabilitation	27	3	215-25	de Bruin ED and van Het Reve E and Murer K		290	3rd	M	IN	EX	EX	EX		EXCLUDE	no technology
The Atlanta FICSIT study: two exercise interventions to reduce frailty in elders.	1993	Journal of the American Geriatrics Society	41	3	329-32	Wolf SL and Kutner NG and Green RC and McNeely E		291	3rd	M	M	EX	EX	EX		EXCLUDE	wrong location
Outcomes of wheelchair systems intervention with residents of long-term care facilities.	2004	Assistive technology : the official journal of RESNA	16	1	18-27	Trefler E and Fitzgerald SG and Hobson DA and Bursick T and Joseph R		292	3rd	IN	M	EX	EX	EX		EXCLUDE	wrong intervention
Effectiveness of assistive technology and environmental interventions in maintaining independence and reducing home care costs for the frail elderly. A randomized controlled trial.	1999	Archives of family medicine	8	3	210-7	Mann WC and Ottenbacher KJ and Fraas L and Tomita M and Granger CV		293	3rd	IN	M	EX	EX	EX		EXCLUDE	wrong intervention
Motivating Elderly To Exercise - Recreational Virtual Environment for Indoor Biking	2016	2016 IEEE INTERNATIONAL CONFERENCE ON SERIOUS GAMES AND APPLICATIONS FOR HEALTH				Bruun-Pedersen, JR and Serafin, S and Kofoed, LB and IEEE		294	3rd	M	IN	EX	EX	EX		EXCLUDE	wrong intervention
Augmented Exercise Biking with Virtual Environments for Elderly Users: A Preliminary Study for Retirement Home Physical Therapy	2014	2014 2ND WORKSHOP ON VIRTUAL AND AUGMENTED ASSISTIVE TECHNOLOGY (VAAT)			23-27 WE - Conference Proceedings Citation Index - Science (CPCI-S)	Bruun-Pedersen, JR and Pedersen, KS and Serafin, S and Kofoed, LB and IEEE		295	3rd	M	IN	EX	EX	EX		EXCLUDE	wrong intervention
Exergames to Improve the Mobility of Long-Term Care Residents: A Cluster Randomized Controlled Trial	2018	Games Health J	7	1	37-42	Taylor, L. and Kerse, N. and Klenk, J. and Borotkanics, R. and Maddison, R.		296	3rd	IN	M	M	EX	EX		EXCLUDE	wrong location
An interactive videogame for arm and hand exercise in people with Parkinson's disease: A randomized controlled trial	2017	Parkinsonism Relat. Disord.	41		66-72	Allen, N.E. and Song, J. and Paul, S.S. and Smith, S. and O'Duffy, J. and Schmidt, M. and Love, R. and Sherrington, C. and Canning, C.G.		297	3rd	IN	M	EX	EX	EX		EXCLUDE	clinical setting
A randomized controlled trial to evaluate the feasibility of the Wii Fit for improving walking in older adults with lower limb amputation	2017	Clin Rehabil	31	1	82-92	Imam, B. and Miller, W.C. and Finlayson, H. and Eng, J.J. and Jarus, T.		298	3rd	IN	M	EX	EX	EX		EXCLUDE	clinical setting
The Effects of Virtual Kayak Paddling Exercise on Postural Balance, Muscle Performance, and Cognitive Function in Older Adults with Mild Cognitive Impairment: A Randomized Controlled Trial.	2019	Journal of Aging & Physical Activity	27	6	861-870	Wonjae Choi and Seungwon Lee		299	3rd	M	M	IN	EX	EX		EXCLUDE	wrong location
A Comparison of Older Adults' Subjective Experiences With Virtual and Real Environments During Dynamic Balance Activities.	2015	Journal of Aging & Physical Activity	23	1	24-33	Proffitt, Rachel and Lange, Belinda and Chen, Christina and Winstein, Carolee		300	3rd	EX	M	M	EX	EX		EXCLUDE	wrong location
Home-based Exercise System for Patients Using IoT Enabled Smart Speaker	2017	2017 IEEE 19TH INTERNATIONAL CONFERENCE ON E-HEALTH NETWORKING, APPLICATIONS AND SERVICES (HEALTHCOM)				Vora, J and Tanwar, S and Tyagi, S and Kumar, N and Rodrigues, JJPC and IEEE		301	3rd	M	IN	EX	EX	IN	EX	EXCLUDE	clinical setting
The effect of video gaming on physical activity among nursing home residents.	2016	Effect of Video Gaming on Physical Activity Among Nursing Home Residents			44562	Williams, Tomika M.		302	3rd	M	M	M	EX	IN	EX	EXCLUDE	wrong location
Block and Random Practice: A Wii Fit Dynamic Balance Training in Older Adults.	2021	Research quarterly for exercise and sport	92	3	352-360	Jeon MJ and Jeon HS and Yi CH and Kwon OY and You SH and Park JH		303	4th	IN	IN				EX	EXCLUDE	wrong location
A usability study of a multicomponent video game-based training for older adults.	2020	European review of aging and physical activity : official journal of the European Group for Research into Elderly and Physical Activity	17		3	Adcock M and Sonder F and SchĂ¤ttin A and Gennaro F and de Bruin ED		304	4th	IN	IN				EX	EXCLUDE	wrong location
Information and Communications Technology as a Health Promotion Method for Older Adults in Assisted-Living Facilities: Three-Arm Group-Randomized Trial.	2019	JMIR aging	2	1	e12633	Chiu CJ and Wu CH		305	4th	IN	IN				EX	EXCLUDE	no intervention
Active wearable device utilization improved physical performance and IGF-1 among community-dwelling middle-aged and older adults: a 12-month prospective cohort study.	2021	Aging	13	15	19710-19721	Lee WJ and Peng LN and Lin MH and Loh CH and Chen LK		306	4th	IN	IN				EX	EXCLUDE	no intervention
A New Adaptive Home-based Exercise Technology among Older Adults Living in Nursing Home: A Pilot Study on Feasibility, Acceptability and Physical Performance.	2017	The journal of nutrition, health & aging	21	7	819-824	Valiani V and LauzĂ© M and Martel D and Pahor M and Manini TM and Anton S and Aubertin-Leheudre M		307	4th	IN	IN				EX	EXCLUDE	wrong location
Disentangling the health benefits of walking from increased exposure to falls in older people using remote gait monitoring and multi-dimensional analysis.	2017	Physiological measurement	38	1	45-62	Brodie MA and Okubo Y and Annegarn J and Wieching R and Lord SR and Delbaere K		308	4th	IN	IN				EX	EXCLUDE	no intervention
Feasibility of integrative games and novel therapeutic game controller for telerehabilitation of individuals chronic post-stroke living in the community.	2020	Topics in stroke rehabilitation	27	5	321-336	Burdea GC and Grampurohit N and Kim N and Polistico K and Kadaru A and Pollack S and Oh-Park M and Barrett AM and Kaplan E and Masmela J and Nori P		309	4th	IN	IN				EX	EXCLUDE	clinical setting
Modification in the Motor Skills of Seniors in Care Homes Using Serious Games and the Impact of COVID-19: Field Study	2022	JMIR SERIOUS GAMES	10	2		Kleschnitzki, JM and Grossmann, I and Beyer, R and Beyer, L	MENTAL-HEALTH	310	4th	IN	IN				EX	EXCLUDE	wrong location
Individualized Computer-based Training for Elderly in Nursing Homes: A Pilot Study	2020	PROCEEDINGS OF THE 13TH INTERNATIONAL JOINT CONFERENCE ON BIOMEDICAL ENGINEERING SYSTEMS AND TECHNOLOGIES, VOL 5: HEALTHINF			664-669	Orlowski, K and Grafe, G and Tetzlaff, L and Schrader, T and Beck, E		311	4th	IN	IN				EX	EXCLUDE	wrong location
Participation of senior citizens in somatosensory games: a correlation between the willingness to exercise and happiness		JOURNAL OF AMBIENT INTELLIGENCE AND HUMANIZED COMPUTING				Liu, YH and Liu, JC and Lin, MT and Chen, WC		312	4th	IN	IN				EX	EXCLUDE	wrong intervention
A Self-Guided Online Cognitive Behavioural Therapy to Reduce Fear of Falling in Older People: a Randomised Controlled Trial		INTERNATIONAL JOURNAL OF BEHAVIORAL MEDICINE				Lim, ML and Tran, M and van Schooten, KS and Radford, KA and O'Dea, B and Baldwin, P and Delbaere, K		313	4th	IN	IN				EX	EXCLUDE	wrong intervention
Social and physical effects of a pedometer and communication application among older men: a mixed-methods, pre/post pilot study		INFORMATION COMMUNICATION & SOCIETY				Abe, H and Kamishima, T and Ojima, R and Onishi, R and Hirano, M		314	4th	IN	IN				EX	EXCLUDE	wrong intervention
Frailty Level Monitoring and Analysis after a Pilot Six-Week Randomized Controlled Clinical Trial Using the FRED Exergame Including Biofeedback Supervision in an Elderly Day Care Centre	2019	INTERNATIONAL JOURNAL OF ENVIRONMENTAL RESEARCH AND PUBLIC HEALTH	16	5		Mugueta-Aguinaga, I and Garcia-Zapirain, B		315	4th	IN	IN				EX	EXCLUDE	wrong location
FRED: Exergame to Prevent Dependence and Functional Deterioration Associated with Ageing. A Pilot Three-Week Randomized Controlled Clinical Trial	2017	INTERNATIONAL JOURNAL OF ENVIRONMENTAL RESEARCH AND PUBLIC HEALTH	14	12		Mugueta-Aguinaga, I and Garcia-Zapirain, B		316	4th	IN	IN				EX	EXCLUDE	wrong location
active @ home: Investigating the Value of a Home Care Worker-Led Exercise Program for Older Adults With Complex Care Needs	2019	JOURNAL OF AGING AND PHYSICAL ACTIVITY	27	2	284-289	Henwood, T and Hetherington, S and Purss, M and Rouse, K and Morrow, J and Smith, M		317	4th	IN	IN				EX	EXCLUDE	no technology
Detection and Monitoring of Repetitions Using an mHealth-Enabled Resistance Band	2018	2018 IEEE/ACM INTERNATIONAL CONFERECE ON CONNECTED HEALTH: APPLICATIONS, SYSTEMS AND ENGINEERING TECHNOLOGIES (CHASE)			22-24	Petersen, CL and Wechsler, EV and Halter, RJ and Boateng, GG and Proctor, PO and Kotz, DF and Cook, SB and Batsis, JA and IEEE		318	4th	IN	IN				EX	EXCLUDE	no intervention
ExercisePill: An Exercise Application for Balance Problems in the Elderly	2022	INTERNATIONAL JOURNAL OF ONLINE AND BIOMEDICAL ENGINEERING	18	4	79-93	Piriyayotha, S and Keawmalaitip, A and Muneesawang, P and Lertsinthai, P		319	4th	IN	IN				EX	EXCLUDE	wrong location
Developing and adapting a mobile health exercise intervention for older patients with myeloid neoplasms: A qualitative study	2021	J. Geriatr. Oncol.	12	6	909-914	Loh, K.P. and Sanapala, C. and Di Giovanni, G. and Klepin, H.D. and Janelsins, M. and Schnall, R. and Culakova, E. and Vertino, P. and Susiarjo, M. and Mendler, J.H. and Liesveld, J.L. and Lin, P.-J. and Dunne, R.F. and Kleckner, I. and Mustian, K. and Mohile, S.G.	very elderly	320	4th	IN	IN				EX	EXCLUDE	no intervention
Virtual Realityâ€“Based Physical Exercise With Exergames (PhysEx) Improves Mental and Physical Health of Institutionalized Older Adults	2017	J. Am. Med. Dir. Assoc.	18	5	454.e1-454.e9	Monteiro-Junior, R.S. and Figueiredo, L.F.D.S. and Maciel-Pinheiro, P.D.T. and Abud, E.L.R. and Engedal, K. and Barca, M.L. and Nascimento, O.J.M. and Laks, J. and Deslandes, A.C.	sarcopenia	321	4th	IN	IN				EX	EXCLUDE	wrong location
Effects of a balance-based exergaming intervention using the Kinect sensor on posture stability in individuals with Parkinson's disease: A single-blinded randomized controlled trial	2016	J. NeuroEng. Rehabil.	13	1		Shih, M.-C. and Wang, R.-Y. and Cheng, S.-J. and Yang, Y.-R.	treatment duration	322	4th	IN	IN				EX	EXCLUDE	clinical setting
Virtual Reality-Based Wii Fit Training in Improving Muscle Strength, Sensory Integration Ability, and Walking Abilities in Patients with Parkinson's Disease: A Randomized Control Trial	2015	Int. J. Gerontol.	9	4	190-195	Liao, Y.-Y. and Yang, Y.-R. and Wu, Y.-R. and Wang, R.-Y.	velocity	323	4th	IN	IN				EX	EXCLUDE	wrong location
A novel Dance Dance Revolution (DDR) system for in-home training of stepping ability: basic parameters of system use by older adults.	2011	Br J Sports Med	45	5	441-445	Smith, S.T. and Sherrington, C. and Studenski, S. and Schoene, D. and Lord, S.R.		324	4th	IN	IN				EX	EXCLUDE	no intervention
A smartphone based approach to enhance older persons' mobility in daily life.	2017	Gerontechnology	16	2	109-114	Haeger, Mathias and Bock, Otmar and Zijlstra, Wiebren	Descriptive Statistics	325	4th	IN	IN				EX	EXCLUDE	wrong location
The Effect of Convergence Gamification Training in Community-Dwelling Older People: A Multicenter, Randomized Controlled Trial.	2022	Journal of the American Medical Directors Association	23	3	373-378.e3	Lee EL and Ko MH and Shin MJ and Lee BJ and Jung DH and Han KS and Kim JM		326	4th	EX	IN	IN			EX	EXCLUDE	wrong location
Effects of Exergames and Protein Supplementation on Body Composition and Musculoskeletal Function of Prefrail Community-Dwelling Older Women: A Randomized, Controlled Clinical Trial.	2021	International journal of environmental research and public health	18	17		Biesek S and Vojciechowski AS and Filho JM and Menezes Ferreira ACR and Borba VZC and Rabito EI and Gomes ARS		327	4th	EX	IN	IN			EX	EXCLUDE	wrong location
Short and long-term effects of exergaming for the elderly	2016	SPRINGERPLUS	5			Nagano, Y and Ishida, K and Tani, T and Kawasaki, M and Ikeuchi, M		328	4th	IN	EX	IN			EX	EXCLUDE	wrong location
A Platform Based on Personalized Exergames and Natural User Interfaces to Promote Remote Physical Activity and Improve Healthy Aging in Elderly People	2021	SUSTAINABILITY	13	14		Gomez-Portes, C and Vallejo, D and Corregidor-Sanchez, AI and Rodriguez-Hernandez, M and Martin-Conty, JL and Schez-Sobrino, S and Polonio-Lopez, B		329	4th	IN	EX	IN			EX	EXCLUDE	wrong location
Effectiveness of a self-managed digital exercise programme to prevent falls in older community-dwelling adults: study protocol for the Safe Step randomised controlled trial	2020	BMJ OPEN	10	5		Pettersson, B and Lundin-Olsson, L and Skelton, DA and Liv, P and Zingmark, M and Rosendahl, E and Sandlund, M		330	4th	IN	EX	IN			EX	EXCLUDE	wrong study design
Individualized feedback-based virtual reality exercise improves older women's self-perceived health: A randomized controlled trial	2015	ARCHIVES OF GERONTOLOGY AND GERIATRICS	61	2	154-160	Lee, M and Son, J and Kim, J and Yoon, B		331	4th	IN	EX	IN			EX	EXCLUDE	wrong location
Usefulness of a Lifestyle Intervention in Patients With Cardiovascular Disease	2020	Am. J. Cardiol.	125	3	370-375	Broers, E.R. and Gavidia, G. and Wetzels, M. and Ribas, V. and Ayoola, I. and Piera-Jimenez, J. and Widdershoven, J.W.M.G. and HabiboviÄ‡, M.		332	4th	IN	EX	IN			EX	EXCLUDE	wrong intervention
Feasibility and Acceptability of Home-Based Exercise Snacking and Tai Chi Snacking Delivered Remotely to Self-Isolating Older Adults During COVID-19.	2022	Journal of Aging & Physical Activity	30	1	33-43	Liang, Ian Ju and Perkin, Oliver J. and McGuigan, Polly M. and Thompson, Dylan and Western, Max J.		333	4th	EX	IN	IN			EX	EXCLUDE	technology not integrated
Assistive technology self-management intervention for older Hispanics: a feasibility study.	2020	Disability and rehabilitation. Assistive technology	15	8	862-870	Orellano-ColĂłn EM and Harrison-Cruz S and LĂłpez-Lugo E and Ramos-Peraza S and MelĂ©ndez-Ortiz A and Ortiz-Torres J and RodrĂ­guez-Marrero J		334	4th	IN	M	IN			EX	EXCLUDE	wrong intervention
Pilot testing the effectiveness of the Healthy Ageing Supported by Internet and Community programme for promoting healthy lifestyles for people over 65 years of age.	2020	Scandinavian journal of caring sciences	34	3	636-647	GarcĂ­a-Camacha A and GarcĂ­a-Camacha I and MartĂ­nez-AndrĂ©s M and Notario-Pacheco B and RodrĂ­guez-MartĂ­n B		335	4th	IN	M	IN			EX	EXCLUDE	wrong intervention
Self directed home based electrical muscle stimulation training improves exercise tolerance and strength in healthy elderly.	2013	Annual International Conference of the IEEE Engineering in Medicine and Biology Society. IEEE Engineering in Medicine and Biology Society. Annual International Conference	2013		7036-9	Caulfield B and Prendergast A and Rainsford G and Minogue C		336	4th	M	IN	IN			EX	EXCLUDE	wrong intervention
The Effectiveness of a Virtual Reality-Based Tai Chi Exercise on Cognitive and Physical Function in Older Adults with Cognitive Impairment	2018	DEMENTIA AND GERIATRIC COGNITIVE DISORDERS	46	5	358-370	Hsieh, CC and Lin, PS and Hsu, WC and Wang, JS and Huang, YC and Lim, AY and Hsu, YC		337	4th	IN	M	IN			EX	EXCLUDE	wrong location
Effects of Wii Active exercises on fear of falling and functional outcomes in community-dwelling older adults: a randomised control trial.	2016	Age & Ageing	45	5	621-628	BOON CHONG KWOK and YONG HAO PUA		338	4th	M	IN	IN			EX	EXCLUDE	wrong location
Effects of Playing Wii on Well-Being in the Elderly: Physical Activity, Loneliness, and Mood.	2011	Activities, Adaptation & Aging	35	4	331-344	Kahlbaugh, Patricia E. and Sperandio, Amanda J. and Carlson, Ashley L. and Hauselt, Jerry		339	4th	IN	M	IN			EX	EXCLUDE	wrong intervention
Effectiveness of a Home-Based Telehealth Exercise Training Program for Patients With Cardiometabolic Multimorbidity: A Randomized Controlled Trial	2020	J Cardiovasc Nurs	35	5	491-501	Chiang, S.-L. and Shen, C.-L. and Chen, L.-C. and Lo, Y.-P. and Lin, C.-H. and Lin, C.-H.		340	4th	M	IN	EX	IN	IN	EX	EXCLUDE	wrong population
Flowie: a persuasive virtual coach to motivate elderly individuals to walk.	2009				1–7	Albaina		341	1st	EX	EX					EXCLUDE	wrong study design
Home is the new gym: exergame as a potential tool to maintain adequate fitness levels also during quarantine.	2020		21	4	79-87	Cortis		342	1st	EX	EX					EXCLUDE	wrong population
A multidisciplinary approach for developing an assessment tool for touch screen devices	2018		13	8	745-753	Danial-Saad		343	1st	EX	EX					EXCLUDE	no intervention
Real-time social support through a mobile virtual community to improve healthy behavior in overweight and sedentary adults: a focus group analysis	2011		13	3	e49	Fukuoka		344	1st	EX	EX					EXCLUDE	wrong population
Feasibility safety acceptability and functional outcomes of playing Nintendo Wii Fit PlusTM for frail older adults: A randomized feasibility clinical trial	2018		118		20-28	Gomes		345	1st	EX	EX					EXCLUDE	wrong location
Visual feedback training improves postural adjustments associated with moving obstacle avoidance in elderly women	2009		29	2	296-9.	Hatzitaki		346	1st	EX	EX					EXCLUDE	wrong intervention
Games-based biofeedback training and the attentional de-mands of balance in older adults	2010		22	5	367-73	Heiden		347	1st	EX	EX					EXCLUDE	wrong location
Xbox Kinect™ represents high intensity exercise for adults with cystic fibrosi	2013		12		12, 604–608	Holmes		348	1st	EX	EX					EXCLUDE	wrong population
Digital game design for elderly users	2007				17-22	Ijsselsteijn		349	1st	EX	EX					EXCLUDE	wrong study design
eHealth Interventions to Promote Objectively Measured Physical Activity in Community-Dwelling Older People.	2018		113		32-39	Jonkman		350	1st	EX	EX					EXCLUDE	wrong study design
Fitness applications for home-based training.	2016		15	4	56-65.	Khaghani-Far		351	1st	EX	EX					EXCLUDE	wrong study design
Harnessing different motivational frames via mobile phones to promote daily physical activity and reduce sedentary behavior in aging adults	2013		8	4	e62613	King		352	1st	EX	EX					EXCLUDE	wrong population
Design Implementation and Wide Pilot Deployment of FitForAll: An Easy to use Exergaming Platform Improving Physical Fitness and Life Quality of Senior Citizens.	2016		20	1	189-200.	Konstantinidis		353	1st	EX	EX					EXCLUDE	wrong location
Effects of interactive video-game based system exercise on the balance of the elderly.	2013		37		511–5	Lai		354	1st	EX	EX					EXCLUDE	wrong location
A Microsoft Kinect-Based Virtual Rehabilitation System to Train Balance Ability for Stroke Patients	2015				54-60.	Lai		355	1st	EX	EX					EXCLUDE	wrong population
Active video gaming to improve Balance in the Elderly	2011		167	1	159-64	Lamoth		356	1st	EX	EX					EXCLUDE	wrong location
The potential of virtual reality and gaming to assist successful aging with disability.	2010		21		339–356	Lange		357	1st	EX	EX					EXCLUDE	wrong study design
Virtual reality -based training to improve obstacle crossing performance and dynamic balance in patients with Parkinson’s disease	2015		29		658–667	Liao		358	1st	EX	EX					EXCLUDE	wrong location
Motion tracking exergames for elderly users	2015		10	2	52-64	Liukkonen		359	1st	EX	EX					EXCLUDE	wrong location
Effects of interactive physical-activity video-game training on physical and cognitive function in older adults	2012		27	3	589–600.	Maillot		360	1st	EX	EX					EXCLUDE	wrong location
Effects of stepping exergames under stable versus unstable conditions on balance and strength in healthy community-dwelling older adults: A three-armed randomized controlled trial	2019		127			Morat		361	1st	EX	EX					EXCLUDE	wrong location
Serious games to improve the physical health of the elderly: a categorization scheme.	2011				64-71	Marin		362	1st	EX	EX					EXCLUDE	wrong study design
Efficacy of Nintendo Wii training on mechanical legmuscle function and postural balance in community-dwelling older adults: arandomized controlled trial.	2013		68	7	845-52.	Jorgensen		363	1st	EX	EX					EXCLUDE	wrong location
Effects of a “modified” otago exercise program on the functional abilities and social participation of older adults living in the community—the aga@4life model.	2020		17		1258	Martins		364	1st	EX	EX					EXCLUDE	wrong location
Motor learning retention and transfer after virtual-reality-based training in Parkinson's disease – effect of motor and cognitive demands of games: a longitudinal controlled clinical study	2012		98	3	217-223	Mendes		365	1st	EX	EX					EXCLUDE	wrong location
Controlled trial of balance training using a video game console in community-dwelling older adults.	2019		48	4	506–512	Montero-Alía		366	1st	EX	EX					EXCLUDE	wrong location
Is Technology Present in Frailty? Technology a Back-up Tool for Dealing with Frailty in the Elderly	2017		8		176–195	Mugueta-Aguinaga		367	1st	EX	EX					EXCLUDE	wrong location
Lessons Learned from Gamifying Functional Fitness Training Through Human-Centered Design Methods in Older Adults.	2019		8	6	387-406	Muñoz		368	1st	EX	EX					EXCLUDE	wrong study design
Perceptions of a Videogame-Based Dance Exercise Program Among Individuals with Parkinson's Disease	2013		2	4	235-239	Natbony		369	1st	EX	EX					EXCLUDE	wrong location
The Effects of Multidimensional Home-Based Exercise on Functional Performance in Elderly People.	2004		59		154-160	Nelson		370	1st	EX	EX					EXCLUDE	no technology
Cueing training in the home improves gait-related mobility in Parkinson's disease: the RESCUE trial	2007		78	2	134-40.	Nieuwboer		371	1st	EX	EX					EXCLUDE	clinical setting
Physiological responses and enjoyment of Kinect-based exergames in older adults at risk for falls: a feasibility study. Technol Health Care	2019		62		353-62	Ogawa		372	1st	EX	EX					EXCLUDE	wrong intervention
Tailored versus standard internet-delivered interventions to promote physical activity in older women	2005		28	1	28-33	Hageman		373	1st	EX	EX					EXCLUDE	wrong population
Long-term efficacy of a printed or a web-based tailored physical activity intervention among older adults.	2013		10	104	1-10.	Peels		374	1st	EX	EX					EXCLUDE	wrong intervention
The differentiated effectiveness of a printed versus a web-based tailored physical activity intervention among adults aged over 50	2014		29	5	870-882	Peels		375	1st	EX	EX					EXCLUDE	wrong intervention
Beneficial effects of interactive physical-cognitive game-based training on fall risk and cognitive performance of older adults	2020		17	17	6079	Phirom		376	1st	EX	EX					EXCLUDE	wrong location
Feasibility safety and outcomes of playing Kinect Adventures!TM for peoplewith Parkinson’s disease: A pilot study.	2014		100	2	162–168.	Pompeu		377	1st	EX	EX					EXCLUDE	wrong location
Impact of a mobile phone and web program on symptom and functional outcomes for people with mild-to-moderate depression anxiety and stress: a randomised controlled trial.	2013		13	312		Proudfoot		378	1st	EX	EX					EXCLUDE	wrong population
Desired features of smartphone applications promoting physical activity.	2011		17	10	801-803	Rabin		379	1st	EX	EX					EXCLUDE	wrong population
Can a Website-Delivered Computer-Tailored Physical Activity Intervention Be Acceptable Usable and Effective for Older People?	2012		40	2		Ammann		380	1st	EX	EX					EXCLUDE	wrong population
The effect of virtual reality gaming on dynamic balance in older adults.	2012		41		549–52	Rendon		381	1st	EX	EX					EXCLUDE	clinical setting
The effects of exercise intervention using KinectTM on healthy elderly individuals: a quasi-experimental study.	2014		2	1	38–44	Sato		382	1st	EX	EX					EXCLUDE	wrong location
Improving walking muscle strength and balance in the elderly with an exergame using Kinect: a randomized controlled trial.	2015		4	3	161–167	Sato		383	1st	EX	EX					EXCLUDE	wrong location
The use of commercial health video games to promote physical activity in older adults	2010		18(5)		27-32	Shubert		384	1st	EX	EX					EXCLUDE	no intervention
Impact of the recreational use of virtual reality on physical and mental wellbeing during the Covid-19 lockdown.	2021		11	2	1-11.	Siani		385	1st	EX	EX					EXCLUDE	no intervention
Exploring the potential of virtual worlds in engaging older people and supporting healthy aging	2014		33		283-294	Siriaraya		386	1st	EX	EX					EXCLUDE	wrong population
Postural adaptation in elderly patients with instability and risk of falling after balance training using a virtual-reality system.	2006		12(1)		41–44	Suárez		387	1st	EX	EX					EXCLUDE	clinical setting
Effects of an interactive computer game exercise regimen on balance impairment in frail community-dwelling older adults	2011		91		1449–1462	Szturm		388	1st	EX	EX					EXCLUDE	wrong location
Benefits of activity and virtual reality based balance exercise programmes for adults with traumatic brain injury: Perceptions of participants and their caregivers.	2005		19	12	989–1000.	Thornton		389	1st	EX	EX					EXCLUDE	wrong population
Adaptive exergames to support active aging: an action research study.	2017		30		60-70\8	Velazquez		390	1st	EX	EX					EXCLUDE	wrong location
Process evaluation of physical activity counselling with and withoutthe use of mobile technology: A mixed methods study.	2016		53		3–16.	Verwey		391	1st	EX	EX					EXCLUDE	wrong population
Reducing frailty and falls in older persons: an investigation of Tai Chi andcomputerized balance training. Atlanta FICSIT Group. Frailty and Injuries:Cooperative Studies of Intervention Techniques.	1996		44	5	489-97.	Wolf		392	1st	EX	EX					EXCLUDE	no technology
Effects of Virtual Reality—Augmented Balance Training on Sensory Organization and Attentional Demand for Postural Control in People With Parkinson Disease: A Randomized Controlled Trial.	2011		91	6	862–874	Yen		393	1st	EX	EX					EXCLUDE	clinical setting
Virtual reality cues for improvement of gait in patients with multiple sclerosis	2006		66	2	178-81	Baram		394	1st	EX	EX					EXCLUDE	wrong location
Designing home-based telemedicine systems for the geriatric population: an empirical study	2018		24	2	94-100	Narasimha		395	1st	EX	EX					EXCLUDE	wrong intervention
Health monitors for chronic disease by gait analysis with mobile phones.	2014		20		1035-1041	Juen		396	1st	EX	EX					EXCLUDE	wrong population
A randomized controlled trial evaluating the effectiveness of a web-based computer-tailored self-management intervention for people with or at risk for COPD	2015		10		1061-1073	Voncken-Brewster		397	1st	EX	EX					EXCLUDE	wrong population
Impact of a telehealth and care management program for patients with chronic obstructive pulmonary disease	2015		12		323-331	Au		398	1st	EX	EX					EXCLUDE	wrong intervention
Effects of tailored telemonitoring on functional status and health-related quality of life in patients with heart failure	2019				1--8	Gingele		399	1st	EX	EX					EXCLUDE	wrong intervention
Intelligent technology for an aging population: the use of AI to assist elders with cognitive impairment.	2015		26		9-24.	Pollack		400	1st	EX	EX					EXCLUDE	no intervention
A self-managed system for automated assessment of UPDRS upper limb tasks in Parkinson’s disease.	2018		18	10	3523	Ferraris		401	1st	EX	EX					EXCLUDE	wrong intervention
Technology for Behavioral Change in rural older adults with obesity	2019		38	2	130-148	Batsis		402	1st	EX	EX					EXCLUDE	no intervention
Mobility and Vitality Lifestyle Program (MOVE UP): A Community Health Worker Intervention for Older Adults With Obesity to Improve Weight Health and Physical Function.	2018		2	2	igy012.	Venditti		403	1st	EX	EX					EXCLUDE	no technology
A comparison of MOVE! Versus TeleMOVE programs for weight loss in veterans with obesity	2017		11	3	344-351	Rutledge		404	1st	EX	EX					EXCLUDE	wrong population
Effect of wearable technology combined with a lifestyle intervention on long-term weight loss: the IDEA randomized clinical trial.	2016		316	11	:1161–71.	Jakicic		405	1st	EX	EX					EXCLUDE	wrong population
mHealth interventions for exercise and risk factor modification in cardiovascular disease.	2019		47	2	86-90	Maddison		406	1st	EX	EX					EXCLUDE	wrong study design
Virtual reality rehabilitation of balance: assessment of the usability of the Nintendo Wii® Fit Plus.	2012		7	3	205–210.	Meldrum		407	1st	EX	EX					EXCLUDE	wrong population
Acceptability of Fitbit for physical activity tracking within clinical care among men with prostate cancer.	2016				1050-1059	Rosenberg		408	1st	EX	EX					EXCLUDE	no intervention
Caregiver-mediated exercises with e-health support for early supported discharge after stroke (CARE4STROKE): Study protocol for a randomized controlled tria	2015		15		193	Vloothuis		409	1st	EX	EX					EXCLUDE	clinical setting
Healthy gaming - video game design to promote health.	2011		2	128-142		Brox		410	1st	EX	EX					EXCLUDE	wrong study design
Assessing exercise capacity using telehealth: A feasibility study in adults with cystic fibrosis.	2013		58(2)	286-290		Cox		411	1st	EX	EX					EXCLUDE	wrong population
Home-based telerehabilitation is not inferior to a centre-based program in patients with chronic heart failure: A randomised trial.	2017		63(2)	101-107		Hwang		412	1st	EX	EX					EXCLUDE	clinical setting
iPad use in stroke neuro-rehabilitation.	2017		2(1)			Ameer		413	1st	EX	EX	EX				EXCLUDE	wrong study design
Lessons learned: feasibility and acceptability of a telehealth-delivered exercise intervention for rural-dwelling individuals with dementia and their caregivers.	2014		14	3	2715.	Bello-Haas		414	2nd	IN	EX	EX				EXCLUDE	no technology
A web-based and print-delivered computer-tailored physical activity intervention for older adults: pretest-posttest intervention study comparing delivery mode preference and attrition	2019		21	8	e13416	Boekhout		415	2nd	IN	EX	EX				EXCLUDE	wrong intervention
Exergames for elderly: social exergames to persuade seniors to increase physical activity.	2011				546-549	Brox		416	2nd	M	EX	EX				EXCLUDE	wrong study design
Use of virtual reality technique for the training of motor control in the elderly	2010		4		229–234	Bruin		417	2nd	IN	EX	EX				EXCLUDE	wrong study design
Investigating a DTV-based physical activity application to facilitate wellbeing in older adults.	2010					Carmichael		418	2nd	IN	EX	EX				EXCLUDE	wrong population
A virtual reality dance training system using motion capture technology	2010		4		187–195.	Chan		419	2nd	M	EX	EX				EXCLUDE	wrong study design
Telerehabilitation using virtual reality task can improve balance in patients with stroke.	2012		34	1	13-18.	Cikajlo		420	2nd	IN	EX	EX				EXCLUDE	wrong population
Effectiveness of a Web-Based Computer Tailored Pedometer-Based Physical Activity Intervention for Adults: A Cluster Randomized Controlled Trial.	2015		17	e38		Compernolle		421	2nd	IN	EX	EX				EXCLUDE	wrong population
Virtual reality balance training for elderly: Similar skiing games elicit different challenges in balance training.	2018		59		111–116.	de Vries		422	2nd	IN	EX	EX				EXCLUDE	wrong location
Effects of balance training using a virtual-reality system in older fallers Clin. Interv	2013		8		257-263.	Duque		423	2nd	IN	EX	EX				EXCLUDE	wrong study design
Considerations when using the activPAL monitor in field-based research with adult populations	2017		6	2	162-178	Edwardson		424	2nd	M	EX	EX				EXCLUDE	wrong study design
Exergame and balance training modulate prefrontal brain activity during walking and enhance executive function in older adults	2016		8	66		Eggenberger		425	2nd	M	EX	EX				EXCLUDE	wrong location
Participatory design and evaluation of virtual reality games to promote engagement in physical activity for people living with dementia.	2020		21	7	1-14.	Eisapour		426	2nd	EX	M	EX				EXCLUDE	wrong location
CyberEx internet-based group exercise for rural older adults: a pilot study.	2016		40	2	107-124	Elder		427	2nd	IN	EX	EX				EXCLUDE	wrong location
Unifying platform for the physical mental and social well-being of the elderly.	2012		181		385-392	Far		428	2nd	IN	EX	EX				EXCLUDE	wrong study design
An Adaptive Virtual Reality-Based Serious Game for Therapeutic Rehabilitation	2020		16	4	63-71.	Ferreira		429	2nd	IN	EX	EX				EXCLUDE	clinical setting
Effects of a wobble board-based therapeutic exergaming system for balance training on dynamic postural stability and intrinsic motivation levels.	2010		40	1	11-19.	Fitzgerald		430	2nd	IN	EX	EX				EXCLUDE	wrong population
Using an individualised consultation and activPAL™ feedback to reduce sedentary time in older Scottish adults: results of a feasibility and pilot study.	2013		57	5	718-720.	Fitzsimons		431	2nd	IN	EX	EX				EXCLUDE	technology not integrated
Long-term effects of three multicomponent exercise interventions on physical performance and fall-related psychological outcomes in community-dwelling older adults: a randomized controlled trial.	2012		60		437-46	Freiberger		432	2nd	IN	EX	EX				EXCLUDE	no technology
Telehealth system: a randomized controlled trial evaluating the impact of an internet-based exercise intervention on quality of life pain muscle strength and fatigue in breast cancer survivors	2015		122	20	3166–3174.	Galiano-Castillo		433	2nd	IN	EX	EX				EXCLUDE	wrong population
Effects of virtual dance exercise on skeletal muscle architecture and function of community dwelling older women	2019		1	19	50-61.	Gallo		434	2nd	IN	EX	EX				EXCLUDE	wrong location
Virtual Reality Exercise as a Coping Strategy for Health and Wellness Promotion in Older Adults during the COVID-19 Pandemic	2020		9	6	1-10.	Gao		435	2nd	M	EX	EX				EXCLUDE	wrong study design
Using virtual reality-based training to improve cognitive function instrumental activities of daily living and neural efficiency in older adults with mild cognitive impairment.	2020		56	1	47-57	Liao		436	2nd	EX	IN	EX				EXCLUDE	wrong location
Otago home-based strength and balance retraining improves executive functioning in older fallers: a randomized controlled trial	2008		56	10	1821-30.	Liu-Ambrose		437	2nd	EX	IN	EX				EXCLUDE	no technology
The feasibility of remotely delivered exercise session in adults with Alzheimer’s disease and their caregivers.	2019		27	5	670–677	Ptomey		438	2nd	EX	IN	EX				EXCLUDE	wrong location
Changes in postural balance in frail elderlywomen during a 4-week visual feedback training: a randomizedcontrolled trial	2004		50	2	87-95	Sihvonen		439	2nd	IN	EX	EX				EXCLUDE	no technology
The effect ofNintendo Wii on balance: a pilot study supporting the use of the Wii inoccupational therapy for the well elderly.	2011		25	2022-01-02	131-139	Williams		440	2nd	IN	EX	EX				EXCLUDE	clinical setting
EXercising withComputers in Later Life (EXCELL)-pilot and feasibility study of theacceptability of the Nintendo® WiiFit in community-dwelling fallers.	2010		3		238	Williams		441	2nd	IN	EX	EX				EXCLUDE	wrong location
Usability and effects of an exergame-based balance training program	2014		3		106–114	Wuest		442	2nd	IN	EX	EX				EXCLUDE	wrong location
Assessing and training standing balance in older adults: a novel approach using the ‘Nintendo Wii’ Balance Board.	2011		33(2)		303-305	Young		443	2nd	M	EX	EX				EXCLUDE	no intervention
Effect of Home-Based Exercise Program on Physical Function and Balance in Older Adults With Sarcopenia: A Multicenter Randomized Controlled Study.	2021		29		1010–1017.	Sen, E.I.; Eyigor, S.; Yagli, M.D.; Ozcete, Z.A.; Aydin, T.; Kesiktas, F.N.; Aydin, F.Y.; Vural, M.; Sahin, N.; Karan, A.		444	2nd			EX				EXCLUDE	NO PDF
Web-Based, Center-Based or Combined Physical Activity Intervention among Older Adults.	2015		30		422–435	Mouton, A.; Cloes, M		445	2nd			EX				EXCLUDE	NO PDF
Video games: Utilization of a novel strategy to improve perceptual motor skills and cognitive functioning in the non-institutionalized elderly.	1986		4	2	26–31.	Drew, Benjamin Waters, Judith		446	2nd			EX				EXCLUDE	NO PDF
Pedometers to enhance physical activity in COPD: a randomized controlled trial.	2015		45		347-354	Mendoza		447	2nd	EX	IN	EX				EXCLUDE	no intervention
A Weight Loss Intervention Augmented by a Wearable Device in Rural Older Adults With Obesity: A Feasibility Study.	2021		76	1	95-100	Batsis		448	2nd	IN	EX	EX				EXCLUDE	clinical setting
Effect of a Kinect-based exercise game on improving executive cognitive performance in community-dwelling elderly: case control study.	2014		16	2	e61	Kayama		449	2nd	EX	IN	EX				EXCLUDE	wrong intervention
A compliance and satisfaction with home exercise: a comparison of computer-assisted video instruction and routine rehabilitation practice	2005		34	2	76-82	Lysack		450	2nd	EX	IN	EX				EXCLUDE	clinical setting
Home exercise programmes supported by video and automated reminders compared with standard paper-based home exercise programmes in patients with stroke: a randomized controlled trial.	2017		31	8	1068-1077	Emmerson		451	2nd	EX	IN	EX				EXCLUDE	clinical setting
Pedometer accuracy in nursing home and community-dwelling older adults	2004		36		205-209	Cyarto		452	2nd	M	EX	EX				EXCLUDE	no intervention
Users’ experiences of wearable activity trackers: A cross-sectional study	2017		17		880	Maher		453	2nd	M	EX	EX				EXCLUDE	wrong population
he usefulness of activity trackers in elderly with reduced mobility: A case study.	2013			192	759-762	Lauritzen		454	2nd	M	EX	EX				EXCLUDE	no intervention
Does the use of Nintendo Wii sports™ improve arm function? Trial of Wii™ in stroke: a randomized controlled trial and economics analysis.	2017			31	173-85	Adie		455	2nd	M	EX	EX				EXCLUDE	clinical setting
Exercise clinical video telehealth: Providing rural Veterans access to exer_x0002_cise through Gerofit	2018		35(11)	16-23		Briggs		456	2nd	M	EX	EX				EXCLUDE	clinical setting
Increasing physical activity in stroke survivors using STARFISH. an interactive mobile phone application	2016		23(3)	170-177		Paul		457	2nd	M	EX	EX				EXCLUDE	wrong population
Feasibility of a customized. in-home. game-based stroke exercise program using the microsoft	2015		7(2)	23-34		Proffitt		458	2nd	M	EX	EX				EXCLUDE	wrong population
SIRRACT: an international randomized clinical trial of activity feedback during inpatient stroke rehabilitation enabled by wireless sensing	2015		29(5)		407-415	Dorsch		459	2nd	M	EX	EX				EXCLUDE	clinical setting
Randomized controlled trial of the effects of print materials and step pedometers on physical activity and	2007		25		2352-2359	Vallance		460	2nd	M	EX	EX				EXCLUDE	wrong population
Virtual reality for gait training: can it induce motor	2011		66(2)		234-40	Mirelman		461	2nd	M	EX	EX				EXCLUDE	clinical setting
The feasibility and positive effects of a customised videogame rehabilitation programme for freezing of gait and falls in Parkinson's disease patients: a pilot study	2018			15(1) 31		Nuic		462	2nd	IN	EX	EX				EXCLUDE	clinical setting
Functional balance and dual-task reaction times in older adults are improved by virtual reality and biofeedback training	2007		10	1	16-23	Bisson		463	3rd	M	EX	IN	EX			EXCLUDE	wrong location
Effectiveness of exergaming training	2015		96(12)		2096–2102	Fu		464	3rd	IN	M	EX	EX			EXCLUDE	wrong location
StepKinnection: a fall prevention game mindfully designed for the elderly	2015		214		43-9	Garcia		465	3rd	M	M	EX	EX			EXCLUDE	wrong study design
Full-body motion-based game interaction for older adults	2012					Gerling		466	3rd	EX	M	IN	EX			EXCLUDE	wrong location
Can the Nintendo WiiTM Sports game system be effectively utilized in the nursing home environment: a feasibility study?	2012		8	1	43-60	Keogh		467	3rd	EX	M	IN	EX			EXCLUDE	wrong location
Telephone Coaching to Enhance a Home-Based Physical Activity Program for Knee Osteoarthritis: A Randomized Clinical Trial.	2017		69	1	84-94	Bennell		468	3rd	M	IN	EX	EX			EXCLUDE	no technology
Description of the CARE4STROKE programme: A caregiver-mediated exercises intervention with e-health support for STROKE patients.	2018				e1719	Vloothuis		469	3rd	M	EX	M	EX			EXCLUDE	wrong study design
Home-based telereha_x0002_bilitation in older patients with chronic obstructive pulmo_x0002_nary disease and heart failure: A randomised controlled trial.	2018		47	82-88		Bernocchi		470	3rd	M	EX	IN	EX			EXCLUDE	clinical setting
Effects of interactive video game-based exercise on balance in diabetic patients with peripheral neuropathy: an open-level. Crossover Pilot Study.	2019				9	Hung		471	3rd	M	IN	EX	EX			EXCLUDE	wrong location
Does a Web-Based Exercise Programming System Improve Home Exercise Adherence for People With Musculoskeletal Conditions?: A Randomized Controlled Trial	2019		98	10	850-858	Bennell		472	4th	IN	IN				EX	EXCLUDE	wrong population
Feasibility of Wii Fit training to improve clinicalmeasures of balance in older adults	2013		8		775–781.	Bieryla		473	4th	IN	IN				EX	EXCLUDE	wrong location
easibility of Strength-Balance Training Extended with Computer Game Dancing in Older People	2011		1	1		Bruin		474	4th	IN	IN				EX	EXCLUDE	wrong location
Six weeks of unsupervised Nintendo Wii Fit gaming is effective at improving balance in independent older adults. Journal of Aging and Physical Activity	2015		23(1)		153–158.	Nicholson		475	4th	IN	IN				EX	EXCLUDE	wrong location
Adaptations of prefrontal brain activity executive functions and gait in healthy elderly following exergame and balance training: a randomizedcontrolled study	2016		8	278		Schättin		476	4th	IN	IN				EX	EXCLUDE	wrong location
The effects of GAMotion (a giant exercising board game) on physical capacity motivation and quality of life among nursing home residents: A pilot interventional study	2020				110983	Buckinxa		477	4th	IN	IN				EX	EXCLUDE	technology not integrated
Weight management telehealth intervention for overweight and obese rural cardiac rehabilitation participants: A randomised trial.	2019		28	9-10.	1808–18	Barnason		478	4th	IN	IN				EX	EXCLUDE	wrong intervention
Strength-balance supplemented with computerized cognitive training to improve dual task gait and divided attention in older adults: a multicenter randomized-controlled trial.	2014		14	134		van het Reve		479	4th	IN	IN				EX	EXCLUDE	no technology
Can smartphone technology be used to support an effective home exercise intervention to prevent falls amongst community dwelling older adults?: the TOGETHER feasibility RCT study protocol.	2019		9	9	e028100	Hawley-Hague		480	4th	EX	IN	IN			EX	EXCLUDE	wrong study design
Feasibility and acceptability of a wearable technology physical activity intervention with telephone counseling for mid-aged and older adults: a randomized controlled pilot trial	2017		5	3		Lyons		481	4th	IN	ex	IN			EX	EXCLUDE	wrong intervention
evaluation of a home-based tailored exergame system to reduce fall risk in seniors.	2019		26			Uzor		482	4th	EX	IN	IN			EX	EXCLUDE	clinical setting
Exploring the efficacy and moderators of two computer-tailored physical activity interventions for older adults: a randomized controlled trial.	2010		39	2	139-150	van Stralen		483	4th	EX	IN	IN			EX	EXCLUDE	technology not integrated
Neuropsychological Benefits of Neuro-Exergaming for Older Adults: A Pilot Study of an Interactive Physical and Cognitive Exercise System (iPACES).	2017		25	2022-01-01	73-83	Anderson-Hanley		484	4th	M	IN	IN			EX	EXCLUDE	wrong location
Aerobic and Cognitive Exercise (ACE) Pilot Study for Older Adults: Executive Function Improves with Cognitive Challenge While Exergaming.	2015		21	10	768-779	Barcelos		485	4th	EX	IN	IN			EX	EXCLUDE	wrong location
Effects of Nintendo Wii on quality of life social relationships and confidence to prevent falls.	2011		29	3	213-221	Bell		486	4th	M	IN	M	IN		EX	EXCLUDE	wrong location
The long-term efficacy of two computer-tailored physical activity interventions for older adults: main effects and mediators.	2011		30	4	442-452	van Stralen		487	4th	EX	M	IN	IN		EX	EXCLUDE	no technology
Evaluating the effectiveness of a home-based exercise programme delivered through a tablet computer for preventing falls in older community-dwelling people over 2 years: study protocol for the Standing Tall randomised controlled trial.	2015		5	10	e009173	Delbaere		488	4th	IN	EX		IN		EX	EXCLUDE	wrong study design
